# Supplementary material for: Cyclic fasting bolsters cholesterol biosynthesis inhibitors’ anticancer activity
Source: Nat Commun. 2023 Oct 31;14:6951. doi: 10.1038/s41467-023-42652-1 (PMC10618279; doi:10.1038/s41467-023-42652-1)
Supplement: Supplementary file 6 — Source Data [file 41467_2023_42652_MOESM6_ESM.xlsx]

## Sheet: Figure 1b
Fig. 1b PK9 A549 cooperative index vs.cell death (%)
Name of the compund	Cytotoxicity	CI
GRISEOFULVIN	50.4601	0.99706
GALLIC ACID	52.7356	1.24242
DANTHRON	50.2309	0.96466
HYDROCORTISONE	45.6963	1.37148
DESOXYCORTICOSTERONE ACETATE	46.4166	1.04393
TESTOSTERONE PROPIONATE	49.1177	0.986522
SPARTEINE SULFATE	45.598	1.06267
RUTOSIDE(rutin)	42.8969	1.12959
SALICYLANILIDE	46.4984	1.04209
PHENYL AMINOSALICYLATE	50.6074	0.957483
TESTOSTERONE	47.7917	1.04896
HYDRASTININE HYDROCHLORIDE	51.0494	1.15487
SANGUINARINE SULFATE	101.143	1.47957
alpha-TOCHOPHEROL	42.373	1.18078
alpha-TOCHOPHERYL ACETATE	49.6252	1.14414
QUININE ETHYL CARBONATE	38.1331	1.2707
DACTINOMYCIN	98.9496	1.49863
MITOMYCIN C	101.045	1.48311
DICHLORVOS	48.381	1.1404
TEMEFOS	45.5326	1.35232
LINDANE	50.1327	1.19101
MITOTANE	65.7174	1.51812
DIBUTYL PHTHALATE	48.2173	1.16498
IVERMECTIN	100.947	1.4852
SODIUM NITROPRUSSIDE	19.4379	1.99284
ETHYL PARABEN	49.6252	0.982496
COUMARIN	50.7384	0.955011
ACETAMINOPHEN	48.07	1.00802
ACETAZOLAMIDE	50.2309	0.987269
ACETOHYDROXAMIC ACID	47.2024	1.02655
ACETYLCHOLINE	51.295	1.07083
ACETYLCYSTEINE	51.5405	1.15053
ADENOSINE	49.2487	1.26424
ALLOPURINOL	50.8693	1.09105
ALVERINE CITRATE	52.2772	1.22388
AMANTADINE HYDROCHLORIDE	50.5256	1.07223
AMIKACIN SULFATE	49.8707	1.11651
AMILORIDE HYDROCHLORIDE	46.4657	1.17437
POTASSIUM p-AMINOBENZOATE	52.0153	0.962213
AMINOCAPROIC ACID	46.0728	1.05172
AMINOGLUTETHIMIDE	51.3277	1.29532
AMINOSALICYLATE SODIUM	52.8011	1.24708
AMITRIPTYLINE HYDROCHLORIDE	47.2187	1.37268
AMODIAQUINE DIHYDROCHLORIDE	52.31	1.56893
AMOXICILLIN	53.3249	1.08594
AMPHOTERICIN B	52.8993	1.00462
AMPICILLIN SODIUM	51.4259	1.03595
AMPROLIUM	49.265	0.986687
ANTAZOLINE PHOSPHATE	50.0836	1.11765
ANTHRALIN	51.6715	0.937765
ANTIPYRINE	47.7917	1.01389
APOMORPHINE HYDROCHLORIDE	69.9901	1.49491
ASPIRIN	51.2786	0.961032
ATROPINE SULFATE	49.1996	1.05788
AUROTHIOGLUCOSE	37.5437	1.9248
AZATHIOPRINE	58.1706	1.06752
BACITRACIN	49.0686	0.98751
BACLOFEN	48.1682	1.12539
BECLOMETHASONE DIPROPIONATE	43.4207	1.91878
BENSERAZIDE HYDROCHLORIDE	47.8244	1.68082
BENZETHONIUM CHLORIDE	101.192	1.47982
BENZOCAINE	49.2159	1.1939
BENZTHIAZIDE	49.3305	1.09157
BENZTROPINE	47.5298	1.20457
beta-CAROTENE	48.3974	1.31049
BETAMETHASONE	47.9718	1.72685
BETAMETHASONE VALERATE	47.3988	1.72838
BETHANECHOL CHLORIDE	43.519	1.33778
BISACODYL	54.0288	0.89878
BITHIONATE SODIUM	98.2947	1.45716
BROMOCRIPTINE MESYLATE	49.3141	1.94791
BUSULFAN	47.6116	1.03849
CAFFEINE	46.4493	1.07434
CAMPHOR (1R)	46.9895	1.0312
CAPREOMYCIN SULFATE	50.0344	0.968447
CARBACHOL	47.3824	1.02265
CARBAMAZEPINE	48.8885	1.03681
CARBENICILLIN DISODIUM	44.5012	1.08886
CARBINOXAMINE MALEATE	45.418	1.06688
CARISOPRODOL	45.8927	1.05585
SALSALATE	63.948	1.08833
SODIUM OXYBATE	72.5625	0.980117
SORBITOL	73.8734	0.910492
MANNITOL	73.7361	0.912188
GLUTAMINE (L)	73.9484	0.90957
OMEGA-3-ACID ESTERS (EPA shown)	71.3765	0.942344
MEGLUMINE	74.9971	0.896851
CEFADROXIL	75.5214	0.890624
CEFAZOLIN SODIUM	75.4216	0.891803
CEFOTAXIME SODIUM	74.5976	0.901654
CEPHALOTHIN SODIUM	72.3628	0.9295
CEPHAPIRIN SODIUM	71.4764	0.962522
CEPHRADINE	77.0696	0.872733
CETYLPYRIDINIUM CHLORIDE	100.067	1.05782
CHLORAMBUCIL	71.6511	1.01489
CHLORAMPHENICOL PALMITATE	47.4556	1.41735
CHLORAMPHENICOL HEMISUCCINATE	58.6794	1.14625
CHLORAMPHENICOL	62.7245	1.07233
CHLORCYCLIZINE HYDROCHLORIDE	93.999	0.715552
CHLORHEXIDINE	94.5358	0.788623
CHLOROCRESOL	59.3536	1.18246
CHLOROTHIAZIDE	75.9584	0.904905
CHLOROTRIANISENE	59.8155	1.14933
CHLOROXYLENOL	63.7108	1.08298
CHLORPHENIRAMINE (S) MALEATE	74.6974	0.935056
CHLORPROMAZINE	92.2261	0.729307
CHLORPROPAMIDE	73.2991	0.917626
CHLORTETRACYCLINE HYDROCHLORIDE	68.2678	0.985255
CHLORTHALIDONE	71.9258	0.935147
CHLORZOXAZONE	73.1368	0.919662
CICLOPIROX OLAMINE	94.5608	1.30703
CINOXACIN	70.9395	0.961007
CLEMASTINE	94.6856	0.836557
CLIDINIUM BROMIDE	66.4949	1.09359
CLINDAMYCIN HYDROCHLORIDE	55.7954	1.22587
CLOMIPHENE CITRATE	94.4984	0.711771
CLONIDINE HYDROCHLORIDE	75.5089	0.890771
CLOTRIMAZOLE	83.1621	0.800123
CLOXACILLIN SODIUM	74.3229	0.904986
CLOXYQUIN	46.1821	1.50808
COLCHICINE	88.7054	1.40724
COLISTIMETHATE SODIUM	78.7925	0.869346
CORTISONE ACETATE	70.8521	0.955496
CRESOL	63.8232	1.08948
CROMOLYN SODIUM	63.7358	1.1041
CYCLIZINE	75.434	0.914671
CYCLOPENTOLATE HYDROCHLORIDE	74.4602	0.903317
CYCLOPHOSPHAMIDE HYDRATE	74.2355	0.959711
CYCLOSERINE	75.1719	0.894765
CYPROTERONE ACETATE	67.0318	1.00342
CYTARABINE	81.5891	1.33824
DACARBAZINE	53.5981	1.33273
DANAZOL	96.0839	0.807751
DAPSONE	71.8259	0.979391
DAUNORUBICIN	99.1802	1.68144
DEFEROXAMINE MESYLATE	95.2974	0.869965
SODIUM DEHYDROCHOLATE	77.2693	0.870477
DEMECLOCYCLINE HYDROCHLORIDE	56.2948	1.1948
DESIPRAMINE HYDROCHLORIDE	91.065	0.738606
DEXAMETHASONE	52.1374	1.50082
DEXAMETHASONE SODIUM PHOSPHATE	50.5393	1.56136
DEXTROMETHORPHAN HYDROBROMIDE	79.3792	0.868425
DIBENZOTHIOPHENE	68.7921	0.977745
DIBUCAINE HYDROCHLORIDE	79.5041	0.846009
DICLOFENAC SODIUM	72.7748	0.924237
DICLOXACILLIN SODIUM	77.6938	0.865721
DICUMAROL	80.2532	0.838112
DICYCLOMINE HYDROCHLORIDE	95.21	0.726259
DIENESTROL	92.763	0.779872
DIETHYLCARBAMAZINE CITRATE	60.677	1.10851
DIETHYLSTILBESTROL	99.8793	1.05855
DIFLUNISAL	88.9925	0.755807
DIGITOXIN	91.2898	1.68154
DIGOXIN	91.1899	1.6764
DIHYDROERGOTAMINE MESYLATE	78.2931	0.859095
DIHYDROSTREPTOMYCIN SULFATE	76.7949	0.875855
DIMENHYDRINATE	74.685	0.900599
DIMETHADIONE	77.931	0.863086
DIOXYBENZONE	74.7724	0.899546
DIPHENHYDRAMINE HYDROCHLORIDE	76.898	1.06984
DIPHENYLPYRALINE HYDROCHLORIDE	64.9464	1.21906
DIPYRIDAMOLE	67.1998	1.14253
PYRITHIONE ZINC	67.3567	1.10391
DISOPYRAMIDE PHOSPHATE	77.8678	0.954898
DISULFIRAM	78.7092	1.003
DOPAMINE HYDROCHLORIDE	95.1105	0.781783
DOXEPIN HYDROCHLORIDE	82.3033	0.903436
DOXYCYCLINE HYDROCHLORIDE	57.7441	1.28768
DOXYLAMINE SUCCINATE	80.1212	0.928041
DYCLONINE HYDROCHLORIDE	86.9527	0.855129
DYPHYLLINE	72.3341	1.02795
TRISODIUM ETHYLENEDIAMINE TETRACETATE	81.3049	0.91453
EMETINE	73.3467	1.85645
ERGOCALCIFEROL	87.7798	0.847071
ERGONOVINE MALEATE	75.6429	0.982984
ERYTHROMYCIN ETHYLSUCCINATE	79.7361	0.932669
ERYTHROMYCIN	81.9467	0.907367
ESTRADIOL	82.888	0.907183
ESTRADIOL CYPIONATE	78.2814	0.949853
ESTRADIOL VALERATE	70.8794	1.14479
ESTRIOL	74.9155	0.994967
ESTRONE	78.8376	0.943151
ETHACRYNIC ACID	77.3116	0.961768
ETHAMBUTOL HYDROCHLORIDE	84.8419	0.901924
ETHINYL ESTRADIOL	97.8203	0.821042
ETHIONAMIDE	82.346	0.967017
ETHOPROPAZINE HYDROCHLORIDE	85.7261	0.913583
EUGENOL	77.2117	0.963011
FLUDROCORTISONE ACETATE	81.3905	0.913568
FLUMETHAZONE PIVALATE	58.8993	1.26242
FLUOCINOLONE ACETONIDE	57.0025	1.43849
FLUOCINONIDE	60.3113	1.36856
FLUOROURACIL	62.6788	1.64452
FLURBIPROFEN	64.9749	1.21743
FURAZOLIDONE	71.7209	1.26379
FUROSEMIDE	67.0714	1.15386
FUSIDIC ACID	64.2333	1.15759
GALLAMINE TRIETHIODIDE	81.0339	0.942547
GEMFIBROZIL	85.3696	0.870987
GENTAMICIN SULFATE	80.9056	0.919044
GENTIAN VIOLET	100.673	1.73434
GLUCOSAMINE HYDROCHLORIDE	76.356	0.984602
GRAMICIDIN	100.445	1.56875
GUAIFENESIN	61.2668	1.21383
GUANABENZ ACETATE	96.4369	0.805757
GUANETHIDINE SULFATE	80.3922	0.989988
HALAZONE	75.4432	0.99141
HALOPERIDOL	85.0701	0.874053
HETACILLIN POTASSIUM	78.6379	0.945546
HEXACHLOROPHENE	100.388	1.50386
HEXYLRESORCINOL	94.9964	0.782722
HISTAMINE DIHYDROCHLORIDE	86.154	0.863057
HOMATROPINE BROMIDE	78.3384	0.949161
HOMATROPINE METHYLBROMIDE	75.9139	0.979475
HYDRALAZINE HYDROCHLORIDE	86.0114	0.864488
HYDROCHLOROTHIAZIDE	74.5019	0.998038
HYDROCORTISONE ACETATE	52.1392	1.54285
HYDROCORTISONE HEMISUCCINATE	58.1149	1.31426
HYDROCORTISONE PHOSPHATE TRIETHYLAMINE	81.0767	0.917104
HYDROFLUMETHIAZIDE	79.2227	0.938567
HYDROXYPROGESTERONE CAPROATE	98.348	0.852021
HYDROXYUREA	83.1304	0.894447
HYDROXYZINE PAMOATE	80.0356	0.97052
HYOSCYAMINE	79.8074	0.93169
IBUPROFEN	81.6757	0.910378
IMIPRAMINE HYDROCHLORIDE	94.1407	0.789836
INDAPAMIDE	78.9089	0.942299
INDOMETHACIN	85.6976	0.867653
INDOPROFEN	78.1958	0.950892
INOSITOL	75.0011	0.991395
IODOQUINOL	85.2555	0.874965
IPRATROPIUM BROMIDE	84.2144	0.932184
ISONIAZID	83.544	0.890019
ISOPROPAMIDE IODIDE	75.9852	0.978556
ISOPROTERENOL HYDROCHLORIDE	97.2498	0.764585
ISOSORBIDE DINITRATE	75.4575	0.985399
ISOXSUPRINE HYDROCHLORIDE	73.2041	1.01998
KANAMYCIN A SULFATE	64.1905	1.15836
KETOCONAZOLE	74.83	0.993663
LEUCOVORIN CALCIUM	54.1481	0.989677
LEVONORDEFRIN	63.7993	0.848651
LINCOMYCIN HYDROCHLORIDE	50.8233	1.04115
MAFENIDE HYDROCHLORIDE	51.7777	1.02196
MAPROTILINE HYDROCHLORIDE	47.3754	1.30141
MECAMYLAMINE HYDROCHLORIDE	49.1302	1.07703
MECHLORETHAMINE	60.6746	0.886775
MECLIZINE HYDROCHLORIDE	48.3913	1.09348
MECLOFENAMATE SODIUM	48.4683	1.09174
MEDRYSONE	44.574	1.18712
MEGESTROL ACETATE	42.5575	1.24337
MELPHALAN	54.8562	1.02601
MEPENZOLATE BROMIDE	48.8069	1.08417
MERCAPTOPURINE	68.4478	1.19468
MESTRANOL	48.0219	1.10189
METAPROTERENOL	46.4365	1.13951
METHACHOLINE CHLORIDE	47.4524	1.11511
METHENAMINE	49.515	1.06866
METHICILLIN SODIUM	49.438	1.07033
METHIMAZOLE	43.1424	1.22651
METHOCARBAMOL	50.9157	1.0519
METHOTREXATE(+/-)	82.2703	1.25028
METHOXSALEN	55.3642	0.955759
METHSCOPOLAMINE BROMIDE	49.7766	1.06305
METHYLDOPA	59.1353	0.90361
METHYLERGONOVINE MALEATE	48.3143	1.10758
METHYLPREDNISOLONE	44.4046	1.19165
METHYLTHIOURACIL	45.4513	1.16421
METOCLOPRAMIDE HYDROCHLORIDE	49.4072	1.07099
DEXAMETHASONE ACETATE	41.8803	1.26348
METRONIDAZOLE	54.8716	0.964339
MICONAZOLE NITRATE	39.8331	1.43229
MINOCYCLINE HYDROCHLORIDE	51.9778	1.01803
MINOXIDIL	49.5611	1.06767
MOXALACTAM DISODIUM	47.791	1.10721
NADIDE	47.6063	1.14313
NAFCILLIN SODIUM	49.0686	1.07838
NAPHAZOLINE HYDROCHLORIDE	49.5458	1.068
NAPROXEN(+)	47.7141	1.109
NORGESTREL	43.3426	1.22085
NEOSTIGMINE BROMIDE	52.5935	1.00611
NIACIN	53.9019	0.997341
NIFEDIPINE	43.1271	1.35644
NITROFURANTOIN	58.7813	0.900198
NITROFURAZONE	49.5458	1.068
NITROMIDE	52.9013	1.00025
NOREPINEPHRINE	56.965	0.951548
NORETHINDRONE	40.8951	1.29391
NORETHINDRONE ACETATE	43.6658	1.21181
EQUILIN	47.0214	1.12533
NORTRIPTYLINE	49.5611	1.06767
NOSCAPINE HYDROCHLORIDE	50.8233	1.67953
NOVOBIOCIN SODIUM	56.4878	0.936747
NYLIDRIN HYDROCHLORIDE	46.1748	1.14597
ORPHENADRINE CITRATE	40.0024	1.32279
OXACILLIN SODIUM	48.7761	1.08485
OXIDOPAMINE HYDROCHLORIDE	53.0091	0.998221
OXYBENZONE	44.7587	1.18223
EPHEDRINE (1R,2S) HYDROCHLORIDE	49.084	1.07805
OXYPHENBUTAZONE	48.4221	1.09278
OXYQUINOLINE HEMISULFATE	50.9311	1.89086
OXYTETRACYCLINE	61.0594	0.866612
OXYMETAZOLINE HYDROCHLORIDE	50.2384	1.05327
NORETHYNODREL	36.7392	1.44028
NEOMYCIN SULFATE	45.8823	1.15327
METOPROLOL TARTRATE	47.5293	1.11331
PAPAVERINE HYDROCHLORIDE	45.9131	1.45148
PARACHLOROPHENOL	48.3759	1.09383
ADRENALINE BITARTRATE	54.9793	0.962449
PARGYLINE HYDROCHLORIDE	49.792	1.06272
PENICILLAMINE	46.7751	1.13126
PENICILLIN G POTASSIUM	48.3297	1.09487
PENICILLIN V POTASSIUM	49.2841	1.152
PHENACEMIDE	47.5139	1.11367
PHENAZOPYRIDINE HYDROCHLORIDE	54.3482	1.12113
PHENELZINE SULFATE	36.7084	1.44149
PHENINDIONE	44.928	1.17777
PHENIRAMINE MALEATE	45.8669	1.15366
FLUOROMETHOLONE	46.9752	1.12644
AVOBENZONE	41.6874	0.967345
ATOVAQUONE	37.3478	1.10228
CHLOROGUANIDE HYDROCHLORIDE	39.2948	1.17699
TRIMETOZINE	37.5293	1.08815
ZOXAZOLAMINE	36.7537	0.946407
ACRISORCIN	69.6887	1.20327
CYSTEAMINE HYDROCHLORIDE	30.7641	1.17619
METAXALONE	35.8132	1.1214
ROFECOXIB	32.6781	1.07594
OXCARBAZEPINE	40.1033	1.14421
CARVEDILOL	50.3336	0.828057
NATEGLINIDE	38.9483	0.948526
IRBESARTAN	40.8294	0.869667
LEVOFLOXACIN	32.3646	1.07789
CANDESARTAN CILEXTIL	62.9895	0.595147
LOSARTAN	29.741	1.19586
LITHIUM CITRATE	33.6681	1.03608
GATIFLOXACIN	32.0841	1.30986
MIGLITOL	40.4003	1.08189
MOXIFLOXACIN HYDROCHLORIDE	31.9191	1.09532
PIOGLITAZONE HYDROCHLORIDE	25.3024	1.47312
TOLTERODINE TARTRATE	26.705	1.32378
DONEPEZIL HYDROCHLORIDE	32.0016	1.11013
PIZOTYLINE MALATE	48.9146	0.788324
HOMOSALATE	23.9824	1.47585
OLANZAPINE	33.0906	1.11145
ENOXAPARIN SODIUM (1% wt/vol in 10%aq DMSO)	32.2821	1.07841
THIOSTREPTON	44.2944	1.07096
TILMICOSIN	29.8236	1.39863
CLORSULON	29.114	1.26666
ESTROPIPATE	29.411	1.19457
CLAVULANATE LITHIUM	35.9782	0.991114
ALENDRONATE SODIUM	32.2491	1.13687
ACARBOSE	34.4932	1.01025
QUETIAPINE	28.9655	1.40645
AZTREONAM	34.0477	1.04575
RIZATRIPTAN BENZOATE	36.0772	1.06197
BENAZEPRIL HYDROCHLORIDE	47.0335	0.754292
FAMCICLOVIR	35.0542	1.00359
EZETIMIBE	27.7775	1.26709
OLMESARTAN MEDOXOMIL	34.7572	1.2979
CEFTIBUTEN	34.3282	1.02846
CEFDINIR	35.9122	0.981851
VALSARTAN	37.3643	1.05675
SIBUTRAMINE HYDROCHLORIDE	27.1505	1.43484
PERINDOPRIL ERBUMINE	31.7871	1.1197
RAMIPRIL	36.3577	0.982981
DERACOXIB	20.7318	1.67859
CILOSTAZOL	25.5664	1.37511
CITICOLINE	30.6486	1.43958
CANRENONE	23.9659	1.51947
APRAMYCIN	28.8335	1.22004
TELMISARTAN	28.0415	1.27092
SERTRALINE HYDROCHLORIDE	99.8845	1.08598
ALFLUZOSIN	36.3742	0.965334
OXAPROZIN	37.0673	1.06032
PROPRANOLOL HYDROCHLORIDE (+/-)	38.7008	0.905615
CROTAMITON	32.6451	1.39198
ZOLMITRIPTAN	30.9951	1.12969
NONOXYNOL-9	75.3483	0.856672
OXFENDAZOLE	69.9362	1.20515
AMITRAZ	36.7207	0.951386
PEFLOXACINE MESYLATE	34.8067	1.01935
ASPARTAME	32.8101	1.06568
CHLOROPHYLLIDE Cu COMPLEX Na SALT	27.893	1.26586
BIFONAZOLE	29.015	1.71
TYLOSIN TARTRATE	28.289	1.35084
SARAFLOXACIN HYDROCHLORIDE	27.5795	1.54654
CLOPIDOL	34.5262	1.06093
RIFAXIMIN	34.9717	1.28522
CHLORMADINONE ACETATE	6.93741	1.93726
OXICONAZOLE NITRATE	100.198	0.352576
AZAPERONE	26.3585	1.34293
AZELASTINE HYDROCHLORIDE	31.2261	1.14152
RIBOFLAVIN	42.6774	0.827175
ABT-737	99.5918	1.42424
ABT-869(Linifanib)	100.35	1.21589
ABT-888	89.2693	1.42277
Axitinib	92.2241	1.43705
AZD0530(Saracatinib)	96.0926	1.39781
AZD6244(Selumetinib)	95.6261	1.44041
BEZ235	86.7227	1.39888
BIBF1120(Vargatef)	92.3019	1.15868
BIBW2992(Tovok)	95.49	1.18473
Bortezomib	93.2544	1.5967
Cediranib(AZD2171)	93.2156	0.838052
CI-1033(Canertinib)	100.292	1.13034
CI-1040 (PD184352)	90.1052	1.1317
Dasatinib	97.2007	1.37928
Deforolimus(MK-8669)	95.8205	1.41396
Erlotinib Hydrochloride	76.4003	1.44692
Gefitinib(Iressa)	48.7376	1.11265
Imatinib Mesylate	83.0486	1.24331
Lapatinib Ditosylate	94.2847	0.920092
Lenalidomide	49.7485	1.53004
Motesanib Diphosphate	95.004	1.3019
Nilotinib	72.9983	1.00571
Pazopanib Hydrochloride	97.3173	1.20024
PD0325901	95.0818	1.48382
PI-103	86.0618	1.42001
Rapamycin(Sirolimus)	68.9354	1.35742
Sorafenib Tosylate	100.7	1.46185
Sunitinib Malate	95.5289	1.44228
Tandutinib (MLN518)	92.8268	1.02794
Temsirolimus	56.844	1.32914
Vandetanib	85.9257	1.35461
Vorinostat	91.3688	1.45497
VX-680	91.0772	1.32986
MS-275	77.3334	1.42644
Enzastaurin	80.4631	1.0622
BMS-599626	96.5981	1.10695
Obatoclax Mesylate	99.7279	1.4915
AZD2281(Olaparib)	52.1979	1.22846
Masitinib(AB1010)	85.9451	0.978159
GDC-0941	78.5581	1.47399
PF-2341066	99.4751	1.47105
ZSTK474	98.4837	1.50461
SB 216763	96.9869	1.50559
SB 203580	77.275	1.46098
SB 202190	96.0732	1.35115
MK-2206 dihydrochloride	98.1338	1.23166
PD153035 hydrochloride	90.2219	1.26124
SU11274(PKI-SU11274)	98.6587	1.49052
GDC-0449	86.4117	0.877717
Belinostat(PXD101)	92.6518	1.46399
NVP-ADW742	99.5918	1.48475
KU-55933	98.3476	1.44483
PF-04217903	99.6307	1.48534
LAQ824	93.235	1.557
JNJ-26481585	95.0818	1.53494
AG-014699	66.0778	0.998364
Vatalanib	72.9594	0.533039
U0126-EtOH	67.0692	0.783323
ZM-447439	62.3454	1.15885
GDC-0879	56.4163	1.15004
PHA-739358(Danusertib)	98.5615	1.50283
TAE684	100.019	1.48734
BI 2536	96.3453	1.27167
XL880(GSK1363089)	100.428	1.48091
SGX-523	96.5981	1.53358
JNJ-38877605	49.5152	1.4815
PD0332991	64.3088	0.987436
XL184	92.5352	1.35428
Everolimus(RAD001)	87.1698	1.34398
MGCD0103(Mocetinostat)	92.924	1.43753
Abiraterone(CB-7598)	94.0126	1.41158
YM155	100.272	1.4834
INO-1001	79.6856	1.57608
MLN8237	100.058	1.45024
AT9283	98.7364	1.49978
Pemetrexed disodium	52.8783	1.29463
17-AAG(Geldanamycin)	93.41	1.44711
17-DMAG	98.6198	1.45523
AG-490	90.9606	1.49164
SNS-032(BMS-387032)	101.357	1.46409
Cyclopamine	85.5414	1.31922
AZD1152-HQPA(Barasertib)	74.6992	1.35042
Docetaxel	75.11	1.62627
Gemcitabine HCl (Gemzar)	102.34	1.42824
Paclitaxel(Taxol)	82.9886	1.37429
PLX-4720	76.8119	1.18646
Roscovitine(CYC202)	68.8894	1.08629
SNS-314 Mesylate	102.267	0.867325
S31-201	52.1787	0.995413
ABT-751	82.7685	1.27992
Cisplatin	73.7749	1.60837
CP-724714	72.7773	1.34577
Empty	86.8471	1.246
TGX-221	96.3101	1.14932
WZ3146	101.929	1.14958
CYC116	82.4604	1.25482
JNJ 26854165	98.6576	1.26384
WZ4002	83.1059	1.15503
BIIB021	93.2732	1.42929
PD98059	65.0015	1.25893
BAY 73-4506(Regorafenib)	100.873	0.951885
WZ8040	102.766	1.0814
XAV-939	80.2743	1.49953
ENMD-2076	100.242	1.31777
Danoprevir(ITMN-191)	80.9346	1.45322
Ritonavir	72.6159	1.1841
BIBR1532	76.0637	0.822198
PIK-90	77.0467	1.20055
Anastrozole(Arimidex)	55.6852	0.976864
Bicalutamide(Casodex)	66.63	1.26779
Fulvestrant	58.8542	1.08431
Raltitrexed(Tomudex)	77.1053	1.45537
Thalidomide	75.3301	1.38391
CUDC-101	98.1587	1.47921
Exemestane	72.3078	1.48944
Finasteride	75.7556	0.857304
Irinotecan	86.9645	1.19775
Cladribine	80.6265	1.28172
Decitabine	61.8325	1.06553
PIK-75 Hydrochloride	92.9944	1.0726
Bisoprolol Fumarate	66.3219	1.39646
AV-951(Tivozanib)	80.6998	1.32837
Adriamycin	102.135	1.49029
Adrucil(Fluorouracil)	75.2421	1.20361
Imiquimod	71.1194	1.5005
Bendamustine Hydrochloride	64.5026	1.38853
Nelarabine	84.9692	0.867252
Bleomycin sulfate	75.5062	0.851975
Carboplatin	71.5009	1.04313
Clofarabine	68.1851	1.4747
OSI-930	61.7004	1.20549
Dacarbazine	64.8694	1.27891
Dexrazoxane Hydrochloride	54.174	1.42876
Epirubicin Hydrochloride	101.856	1.49351
Eloxatin	63.373	1.44616
Etoposide(Etopophos)	72.2638	1.12206
KU-0063794	93.6546	1.37036
Evista	99.5965	0.836958
Idarubicin HCl	102.164	1.49173
Flavopiridol(Alvocidib)	95.5619	1.53062
Topotecan Hydrochloride	94.6963	1.38782
2-Methoxyestradiol	75.4035	1.46856
Letrozole	51.137	1.01569
Leucovorin Calcium	68.2292	1.06197
Methazolastone	69.0361	1.35834
Vincristine Sulfate	86.4363	1.12988
Agomelatine	73.1587	0.866076
MP-470 (Amuvatinib)	95.0044	0.980571
Leflunomide	89.9281	1.49583
Entecavir hydrate	56.404	0.988864
Empty	54.5701	1.20868
Nepafenac	50.5795	1.05459
Rufinamide	58.1059	1.09675
Posaconazole	68.3465	0.86373
Prasugrel(Effient)	45.8847	1.13195
Ramelteon(TAK-375)	84.3823	1.07045
Cinacalcet hydrochloride	101.871	1.27323
Celecoxib	93.2732	0.843679
BMS-708163	85.2039	1.47907
Ispinesib mesilate	101.709	1.31753
Tipifarnib	62.4587	1.28564
PHA-680632	93.4781	1.19304
Cilomilast(SB-207499)	86.9987	1.41697
Zibotentan(ZD4054)	78.0534	1.65888
Empty	31.1842	1.4494
VX-745	82.5771	1.48707
SP600125	80.7574	1.38412
Empty	87.9511	1.10172
Ofloxacin	96.2841	1.31246
TSU-68	82.8832	1.56057
GSK429286A	84.8049	1.26672
AS703026	85.6382	1.46787
SB 525334	87.0327	1.40899
VX-222	84.992	1.49304
BMS-790052	89.2946	1.34282
Iloperidone(Fanapt)	87.3048	1.41726
MC1568	82.7472	1.3979
HMN-214	84.1417	1.1514
AEE788	95.0937	1.32836
PIK-93	91.8965	1.35977
AP24534	91.0802	1.09953
Fludarabine(Fludara)	100.162	1.36777
LY2228820	91.1142	1.42165
NVP-BEP800	94.3624	1.36046
Mycophenolate mofetil	88.6993	1.3296
Dyphylline(Dilor)	88.8354	1.31894
Aztreonam(Azactam)	90.9272	1.29159
Perindopril Erbumine	79.4479	1.12138
Irbesartan(Avapro)	84.5498	1.1207
Tadalafil(Cialis)	82.0839	1.58841
SB939	97.4916	1.32325
Natamycin(Pimaricin)	89.9068	1.41312
Ibuprofen Lysine	61.4043	1.90147
CCT129202	89.3521	0.801793
CHR-2797	87.6109	1.39309
XL765	83.6485	1.4544
AT7519	97.7977	1.36397
AC-220	98.4269	1.38877
Vinorelbine(Navelbine)	92.8149	1.17261
BIX 02188	87.3899	1.4908
BIX 02189	86.8627	1.28312
AZD7762	97.6957	1.39638
R406(free base)	42.8845	1.7893
Empty
EX 527	84.3287	1.4102
MK 3207 hydrochloride	87.4749	1.46913
Febuxostat	80.8594	1.37859
Nebivolol HCl	101.658	1.15224
Pimobendan(Vetmedin)	90.7571	1.25729
Empty	40.1125	0.890225
KRN 633	90.3149	1.37736
AT7867	97.2195	1.35669
BMS 777607	89.4476	1.35992
Pomalidomide	76.2848	1.69311
PD318088	89.8558	1.41393
Tazarotene(Avage)	88.2062	1.45252
KU-60019	96.3351	1.26763
BS-181 hydrochloride	99.9405	1.14805
Fasudil HCl	86.1994	1.30621
RO4929097	89.2776	1.42099
Apixaban	94.1754	1.21003
Semagacestat	61.3363	1.21905
LY500307	86.4375	1.45705
Reserpine	85.6212	1.45863
Furosemide(Lasix)	91.8115	1.42085
Cefdinir(Omnicef)	92.6958	1.41134
Clotrimazole(Canesten)	89.2946	1.3314
Rizatriptan Benzoate	91.5224	1.1167
Pyridostigmine Bromide	86.6416	1.12877
Metolazone(Zaroxolyn)	89.1585	1.45131
Riluzole(Rilutek)	91.7264	1.35153
Risperidone(Risperdal)	87.1178	1.45348
Sulfameter(Bayrena)	85.4001	1.53429
Prilocaine	88.5123	1.31165
Empty	33.1059	1.00209
Prednisone	90.1109	1.39388
Acetylcysteine	90.417	1.36001
Alendronate Sodium	86.9817	1.27002
Ethinyl estradiol	89.0905	1.40488
Triamcinolone acetonide	43.3876	1.22572
Orlistat	45.6432	1.25796
Allopurinol	43.516	1.2436
Allopurinol sodium	41.2604	1.14314
Empty	44.0111	1.51378
Erythromycin	48.779	1.49175
Ibuprofen	43.0942	1.69109
Albendazole	44.5613	1.78809
Chlorothiazide	47.7704	1.30828
Ursodiol	46.9269	1.27513
Ketoprofen	43.0209	1.14836
Ketorolac Tromethamine	39.5733	1.05564
Adenosine	41.9389	0.978602
Cytarabine	61.909	1.3214
Zolmitriptan	42.2323	1.66308
Telbivudine	41.3704	1.53593
Monobenzone	56.0775	1.31984
Tretinoin	40.0868	1.61256
Phenylbutazone	44.0478	1.74232
Ezetimibe	42.4707	1.63042
Estrone	40.5636	1.09768
Flucytosine	41.5538	1.00179
Loteprednol Etabonate	36.8593	1.55227
Aminocaproic acid	42.4524	1.10068
Aminophylline	42.6174	1.62868
Amorolfine Hydrochloride	50.8512	1.3812
Chloramphenicol	42.9109	1.74746
Empty	46.01	1.21445
Flurbiprofen(Ansaid)|	44.4696	1.37611
Disulfiram	42.5258	1.90861
Ipratropium bromide	38.363	1.08047
Sulfanilamide	36.786	1.23832
Betamethasone dipropionate	41.6272	1.09518
Betapar(Meprednisone)	35.2456	1.18207
Betamethasone valerate	42.9659	1.58091
Busulfan	46.8902	0.947228
Carbamazepine	37.6478	1.54411
Hydrocortisone(Cortisol)|	40.4169	1.75547
Torsemide	47.9721	1.30469
Testosterone cypionate	46.5234	1.22036
Didanosine	38.3264	1.08007
Divalproex sodium	36.1441	1.23139
Emtricitabine	41.1504	1.16536
Progesterone	47.1102	1.06386
Lamivudine	42.0306	1.28886
Eplerenone	42.5808	1.76575
Hydrochlorothiazide	34.8421	1.73898
Estradiol	38.4547	1.80261
Piroxicam	41.1137	1.56113
Glipizide	44.2679	1.2581
Adefovir dipivoxil	55.3807	1.14837
Zalcitabine	42.3607	1.08184
Indomethacin	41.9023	1.2451
Paliperidone	42.6724	1.21017
Terbinafine	44.6163	1.35227
levodopa	46.6518	1.25395
Levonorgestrel	38.8215	1.67315
Gemfibrozil	40.747	1.50228
Indapamide	39.5	1.39093
Methylprednisolone	46.8535	1.25873
Methocarbamo	45.4782	1.10325
Prednisolone	41.2604	1.12092
Telmisartan	45.3315	0.906364
Guaifenesin	40.4352	1.01902
Rifabutin	43.4793	1.71576
Nevirapine	40.5269	1.70003
Niacin	39.1882	1.4034
Nimodipine	36.1075	1.45356
Nisoldipine	42.8925	1.81747
L-Glutamine	44.708	1.12349
Empty	50.6495	0.921818
Oxybutynin	44.6896	1.00946
Rifapentine	59.5801	0.823657
Pyrazinamide	40.3619	1.45709
Quetiapine fumarate	50.5211	1.40547
Cefditoren pivoxil	44.8363	1.04502
Sulfadiazine	43.1492	1.12837
Chlorprothixene	40.6919	1.37362
Oxytetracycline	50.1544	1.18211
Toremifene Citrate	101.117	0.510164
Ethionamide	38.5065	0.993736
Trifluridine	88.727	0.976678
Vidarabine	55.9068	0.846424
Teniposide	97.5626	1.30166
Stanozolol	42.6196	1.12183
Rifaximin	58.5304	1.08032
Ramipril	36.78	1.04407
Fenofibrate	29.5524	1.17439
Ranitidine Hydrochloride	35.0365	1.17959
Acadesine	32.6499	1.22279
Acipimox	33.564	1.08712
Acyclovir	39.4882	1.03333
Amiloride hydrochloride	30.4495	1.16999
Amlodipine besylate	90.4535	0.463645
Clofibrate	38.0156	1.0413
Lomustine(CeeNU)	34.3256	1.24939
Chenodeoxycholic acid	29.7047	1.20499
Clemastine fumarate	92.637	1.10154
Daidzein	31.0758	1.36698
Diphenhydramine hcl	31.4651	1.2414
Dapoxetine hydrochloride	71.6822	0.973967
Selegiline hydrochloride	38.1341	1.01454
Felodipine	36.1875	1.16172
Deflazacort	34.5795	1.38462
Nizatidine	24.6607	1.75278
Carbidopa	43.8213	0.945827
Valsartan	27.8259	1.27852
Hydroxyurea	37.4401	0.996722
Potassium iodide	31.7359	1.33481
Tropisetron hcl	35.172	1.21452
Nicotinamide	33.7163	1.14948
Vitamin b12	35.1043	1.12235
Diclofenac sodium	27.2335	1.30074
Sulfamethoxazole	25.744	1.35344
Sulfisoxazole	28.486	1.22983
Crystal violet	99.8815	1.34702
Triamcinolone	38.8111	1.11067
Isoniazid	33.5132	1.12816
Levamisole Hydrochloride	33.0392	1.21555
Levofloxacin	29.7894	1.45953
Enalapril maleate	25.964	1.35887
Metformin hydrochloride	33.784	1.08705
Methoxsalen	31.9221	1.09803
Miconazole nitrate	86.7636	0.410722
Primidone	35.7475	0.996476
Nicorandil	31.3466	1.12674
Tamoxifen Citrate	100.169	0.613506
Capsaicin	38.1002	0.98745
Sodium butyrate	34.6134	1.05758
Sodium orthovanadate	25.727	1.36267
Elvitegravir	20.1752	1.74876
Maraviroc(Selzentry)	25.6932	1.38181
Vicriviroc Malate	26.421	1.69878
Raltegravir(MK-0518)	31.1943	1.11492
Pyrimethamine	25.2362	1.38952
Taurine	47.9175	1.09988
Pramipexole dihydrochlorid	36.2383	1.06995
Empty	30.8727	1.31841
Dextrose	28.0629	1.25385
Mestranol	26.7596	1.3509
Naftopidil	35.7305	0.991376
S-(+)-Rolipram	21.377	1.64491
Fudosteine	22.8496	1.55178
Atropine sulfate monohydra	27.1488	1.28859
Gabapentin	29.0108	1.21714
Neratinib	65.2501	1.31304
LDE225	26.5734	1.31458
BIBR-1048	67.5014	0.862272
KW 2449	75.3044	1.30631
RAF265	48.5946	1.35903
AZD1480	45.734	0.894057
ITF2357	96.327	1.36035
AG14361	37.9648	1.57949
LY2784544	99.5091	0.88293
MLN2238	91.266	1.34232

## Sheet: Figure 1d,e,f,g
Fig. 1d PK9 viability (%)
Standard CC							FMCC
vehicle	oxic	mic.	clotr.	itra.	simv.	terb.	vehicle	oxic.	mic.	clotr.	itr.	simv.	terb.
100	107.22	105.94	92.66	72.42	62.61	96	62.13	8.99	9.9	20.62	20.55	25.92	18.22
100	105.41	101.34	95.65	65.13	50.63	102.42	65.33	10.12	8.23	15.52	24.31	21.53	22.64
100	110.52	109.67	98.15	78.61	66.45	85.81	60.14	7.21	7.61	22.49	18.9	30.41	15.44
Fig. 1e Capan-1 relative cholesterol concentration
vehicle	FMCC	clotr.	terb.	FMCC+clotr.	FMCC+terb.
1	0.523573	0.909429	0.712159	0.276055	0.00620349
1	0.621405	0.913712	0.610702	0.102341	0.0220736
1	0.683313	0.766748	0.560292	0.174178	0.00669912
Fig. 1f Capan-1 viability (%)
	none			HDL/LDL 80µM
standard CC	100	100	100
clotr.	111.14	115.53	118.31
simv.	50.8	60.45	57.15
FMCC	63.44	66.15	68.48	72.51	78.17	59.65
FMCC+clotr.	3.57	6.43	8.1	3.2	5.57	8.94
FMCC+simv.	15.82	20.73	12.58	17.93	24.42	10.2
Fig. 1g relative average size of organoids OMCR15-045TK
Days from plating	standard CC			terb.			clotr.			FMCC			FMCC+terb.			FMCC+clotr.
0	1	1	1	1	1	1	1	1	1	1	1	1	1.02	1.05	1.01	0.99	1.09	0.97
1	1.18	1.32	1.04	1.16	1.42	1.01	1.15	1.01	1.14	1.13	1.04	1.53	1.12	1.09	1.16	1.02	1.19	1.1
2	1.46	1.89	1.29	1.36	1.51	1.1	1.35	1.29	1.03	1.39	1.12	1.87	1.09	1.04	1.28	1.11	1.17	1.07
3	1.88	2.02	1.43	1.66	1.81	1.45	1.53	1.65	1.34	1.76	1.27	1.64	1.08	1.09	1.31	1.19	1.19	1.13
4	2.41	2.79	2.12	1.99	2.1	1.71	1.71	1.9	1.54	2.25	2.01	2.83	1.18	1.11	1.49	1.27	1.21	1.17
5	3.09	3.49	2.49	2.42	2.76	2.05	2.01	2.5	1.77	2.87	3.12	2.36	1.26	1.2	1.51	1.24	1.24	1.15
6	4.09	4.92	3.66	3.01	3.12	2.31	2.18	2.79	1.92	3.64	3.87	3.01	1.27	1.24	1.58	1.26	1.22	1.18
7	5.17	5.61	4.87	3.78	4.27	2.92	2.39	3.21	2.31	4.56	3.91	4.95	1.29	1.22	1.6	1.3	1.29	1.21
8	6.88	7.98	5.89	4.59	4.93	3.03	2.45	3.44	2.74	5.92	5.45	6.24	1.3	1.26	1.61	1.26	1.33	1.23

## Sheet: Figure 2
Fig. 2a
tumor volume (mm3) Capan-1 xenografts
Days from cells injection	ad lib.													terb.											fasting													fasting+terb.
13	48	44	62.5	40	62.5	32	48	40	48	40	44	48		32	50.6	32	40	75	32	44	56	48	60.8		48	48	30.6	32	68.8	50.6	60.8	36	35.2	32	68.8	50.6		62.5	62.5	50.6	32	40	40	48	62.5	60.8	32	68.8	50.6
16	47.3	71.5	55.1	68.8	this animal died		81.3	60.8	75	62.5	89.3	77		45	50	32	40	55.7	40	60.8	104.1	61.3	47.3		48	62.5	36	32	55	38.5	45.5	68.8	45.6	44	44	40		40	36	28	32	36	50	40	36	32	27.6	32	22.5
20	73.5	91	73.5	84			101.3	84	112.5	78	187.5	104.5		52.5	52.5	45	45	77	52.5	this animal died		99	118.1		63	73.5	45	37.5	84	57.8	73.1	63	54	45	60	45.4		45	25	13.5	12	41.3	45	45	20	30	31.3	31.3	26
25	91	104	112	96			216	136	163.6	131.3	230	140		105	60	65	48.8	105	84			96	96		118.1	104	90	66	140	108	133.9	110.3	98	84	90	61.3		78	28.1	41.3	27	49.5	58.5	68.3	27.5	48.8	54	45	36.6
29	140	135	141.8	185.3			229.5	202.5	228	165	281.3	157.5		121.9	109.7	90	78	122.5	140.3			173.3	159.4		121.9	112	178.1	84	159.4	127.5	157.5	117	110.3	84	109.7	84		84	40.5	45	30	84	91.9	84	36	61.3	85.8	40.6	24.5
32	140.6	157.5	199.5	252			270	250	264	180	264	141.8		157.5	131.3	104	94.5	170	182.9			190	180		159.4	151.9	189	118.1	185.6	127.5	192.5	131.3	165	126	133.9	140		78.8	28.1	63	28.1	126.6	120	144	30	67.4	154	78.8	84.5
36	159.4	240	252	390			357.5	330	240	202.5	280.5			175.3	150	133.9	140	198	185.6			210	233.8		168.8	185.6	163.6	131.3	228	185.6	189	154	135	90	126	131.3		73.5	30.4	52.5	30	105	144	131.3	41.3	108	160	91	91
Fig. 2b
tumor weight (mg) Capan-1 xenografts
ad lib.	terb.	fasting	fasting.+terb.
402	354	336	233
299	273	122	189
306	300	435	280
273	409	262	240
316	206	213	115
376	373	260	162
289	120	236	268
150	162	182	103
177	135	184	36
		221	43
		135	46
			160
Fig. 2c Capan-1 xenografts
Relative cholesterol concentration
ad lib.	terb.	fasting	fasting.+terb.
0.90473	0.642225	0.725294	0.25841
1.04438	0.544548	0.613033	0.208193
0.860345	0.667504	0.705232	0.0864865
Fig. 2d serum cholesterol
ad lib.	terb.	fasting	fasting.+terb.
0.73494	1.31169	1.31579	1.13131
0.788889	1.09195	0.929825	1.33333
1.36667	1.34884	1.22727	1.51282
1.13158	1.31169	1.14085	1.17708
1.15476	1.19178	0.89011	0.74
	1.33333		0.851485
Fig. 2e serum HDL cholesterol						Fig. 2e serum LDL cholesterol						Fig. 2e HDL/LDL cholesterol
ad lib.	terb.	fasting	fasting.+terb.			ad lib.	terb.	fasting	fasting.+terb.			ad lib.	terb.	fasting	fasting.+terb.
0.84375	1.59375	1.29032	1.22857			1	1.75	1.9	1.1			0.84375	0.910714	0.679117	1.11688
1.14286	1.37778	0.745098	2			2.4	0.625	1	0.857143			0.47619	2.20444	1.16216	2.33333
1.42857	2.28	1.16216	1.62069			1.11111	1.2	1.5	0.5			1.28571	1.9	0.588235	3.24138
1.37143	1.375	0.882353	1.24444			1.625	0.888889	0.775385	0.6875			0.843956	1.54688	1.10095	1.8101
	2.55556	0.853659	1.47222			1	1.125		0.692308				2.27161		2.12654
	1.40541		1.22727				1.5		0.777778				0.936937		1.57792
Fig. 2f
tumor volume (mm3) HCT116 xenografts
Days from cells injection	ad lib.								simv.								fasting										fasting+simv.
10	52.5	60	33.8	18	30	24	68.3		53.6	30	49.5	45	33	10.5	24		25	24	36	12	58.5	30	37.5	16	48		45	45	25	25	45	12	25	12	20	34.4
13	162.5	225	90	36	52.5	45	225		84	48.1	79.6	85.8	108	25	53.6		61.3	40.5	65.6	19.7	102.4	30.4	53.6	22.5	120		49.5	68.3	28.1	33.8	105	27	47.3	30	25.3	54
18	331.5	474.4	191.3	146.3	119	140	462		189	98	128	180	220	66	118.1		112.5	104	151.9	60	350	72	148.8	97.5	297		159.4	105	97.5	73.5	191.3	60	102.4	65.6	91	168.8
21	504	714	242.3	170.6	352	212.5	1040		402.5	150	237.5	313.5	378	84	170		187.5	140	226.9	84	506	122.5	216	105	455		229.5	180	98	78.8	243	78	120	96	105	180
24	836	1288	500	500	2023.4	385	1575		525	283.5	317.6	511.9	546	140	277.9		327.3	280.5	445.3	219.4	672.8	229.5	346.5	204	594		346.5	213.8	180	96	313.5	146.3	162	102	135	222.8
27	the animals were sacrified due to excessive tumor volume								776.3	356.3	396	621	668.3	198	402.5		388.1	331.5	463.1	266	880.9	229.5		216	654.5		346.5	160.3	198	130	313.5	96.3	176	117.6	144	315
Fig. 2g																							the animal was sacrified due to excessive tumor growth
tumor weight (mg) HCT116 xenografts
ad lib.	simv.	fasting	fasting.+simv.
1500	973.8	840	401.4
1183.8	500.7	663	202
679.8	544.5	370	164
314.3	512.3	314.3	196.69
289	290	235	168.7
	156.6	249	423.9
		228.4	210
		352.1	150.19
			258.9
			241.4
			182.2
			411.7
Fig. 2h
tumor volume (mm3) HCT116 xenografts
Days from cells injection	ad lib.									clotr.								fasting							fasting+clotr.									fasting+clotr.+LDL
15	150	96	97.5	67.4	33.8	72	85.8	88		75	131.6	65.6	80	94.5	40.5	84		84	65.6	67.4	84	96	70		102	105	18	73.5	45	66	24	30		36	93.5	45	37.5	30	30
17	176	162	144	96	63	126	162	192.5		130	173.3	57.8	138.9	156	63	104.1		138	77	104	118.1	133.9	88		117	120	27	52.5	45	53.6	37.5	37.5		60	135	71.5	45	49.5	37.5
21	312.5	306	247.5	206.3	84	170	316.3	308		175	233.8	72	210	159.3	97.5	142.5		196	108	150	172.1	160	114		102	96	53.6	117	73.5	105	52.5	63		147	257.8	98	98.4	112	120
24	350	422.5	345	200	133	207	507	385.9		264	263.3	102	393.8	240	135	220		227.8	168.8	247.5	213.8	247.5	192.5		149.6	81	73.5	157.5	105	159.4	41.3	63		211.8	324	206.3	135	135	126
28	536.3	519.8	420	288	173.3	256.5	525	490		409.5	375	135	500.5	324	200	270		396	240	390	332.8	330	288		206.3	128.6	98	196.9	112	157.5	78	105		292.2	438.8	297	222.1	201.9	201.9
31	693	696	500.5	393.8	276.3	420	896	616		630	480	140	780	400	324	337.5		487.5	378	517.5	468	343.8	490		264	154	170	144	170	195.9	91	140		482.1	569.6	382.4	261.3	315	297.5
35	773.5	696	672	504	412.5	536.3	1080	900		783	612	140	832	425	481.3	462		487.5	572	703.1	637.9	343.8	490		331.5	154	180.6	152	202.5	220	120	176		562.5	660	585	357.5	462	431.3
Fig. 2i
tumor weight (mg) HCT116 xenografts
ad lib.	clotr.	fasting	fasting+clotr.	fasting+clotr.+LDL
914	1234	524	509	791
885	777	879	274	601
787	604	852	243	487
486	684	737	298	494
402	545		384	489
459			387	504
1485			443
1026
Fig. 2j
Relative cholesterol concentration HCT116 xenografts
ad lib.	clotr.	fasting	fasting+clotr.	fasting+clotr.+LDL
0.955331	0.828816	1.0048	0.540297	0.906982
1.00176	0.967467	1.05086	0.295643	0.811333
1.04291	0.898145	0.738858	0.594983	0.868371

## Sheet: Figure 3
Fig. 3a Capan-1 viability (%)
	standard CC			10% FBS 0.5 g/l glu.			1% FBS 1 g/l glu.			FMCC
vehicle	100	100	100	100.81	101.17	98.27	68.87	62.45	65.13	66.83	68.13	60.36
clotr.	89.92	94.44	87.62	84.91	86.15	92.43	18.57	14.62	16.7	18.72	24.19	17.33
terb.	99.01	101.49	96.38	98.5	95.77	102.66	36.1	25.47	28.56	33.41	36.47	25.84
Fig. 3b Igf1						Fig. 3b c-peptide						Fig. 3b leptin
ad lib.	clotr.	fasting	fasting+clotr.	fasting+clotr.+LDL		ad lib.	clotr.	fasting	fasting+clotr.	fasting+clotr.+LDL		ad lib.	clotr.	fasting	fasting+clotr.	fasting+clotr.+LDL
0.9546	0.8423	0.3879	0.4129	0.1504		1.3496	0.7646	0.1489	0.0687	0.0839		1.972	0.9762	0.1367	0.0234	0.1541
1.1388	0.9829	0.9403	0.147	0.3355		0.7639	0.7996	0.3038	0.1675	0.1373		2.7725	1.2672	0.2186	0.0035	0.0669
0.9467	1.7118	0.2953	0.1718	0.5122		0.719	0.5868	0.3417	0.1131	0.211		1.7016	0.7996	0.5049	0.0078	0.0175
	1.2954	0.3669					0.6563							0.473113
Fig. 3c Capan-1 viability (%)
	control			IGF1			leptin			insulin			FRFs comb.
standard CC	100	100	100	103.4	95.7	110.2	102.1	92.4	105	103.9	96.1	106.8	104.36	106.71	96.47
terb.	97.72	93.61	104.21	99.18	107.36	94.38	99.61	93.47	105.41	101.5	105.24	95.12	97.72	110.14	103.23
FMCC	73.94	68.24	75.48	77.12	70.42	65.79	68.94	73.22	66.49	76.92	70.19	65.5	79.91	82.13	70.37
FMCC+terb.	50.99	45.11	42.84	51.17	44.4	48.3	49.7	55.11	43.63	48.73	52.43	36.33	65.83	70.2	58.11
Fig. 3d Capan-1 relative cholesterol concentration
standard CC	terb.	FMCC	FMCC+terb.	FMCC+terb.+IGF1	FMCC+terb.+leptin	FMCC+terb.+insulin	FMCC+terb.+FRFs comb.
1	0.376822	0.33542	0.0185011	0.00731197	0.0175194	0.0065676	0.39067
1	0.608942	0.33851	0.0835072	0.190877	0.141857	0.183003	0.335212
1	0.315281	0.568565	0.0077135	0.0132133	0.0946767	0.0409108	0.216332
Fig. 2e tumor volume (mm3) Capan-1 xenografts
Days from cells injection	ad lib.									terb.												fasting												fasting+terb.													fasting+terb.+LDL
18	33	60	77	72	63	36.8	52.5	104		60	37.5	57.8	48.8	66	68.8	45	84	30	53.6	56.3		66	92.4	25	48.8	77	78	65	84	56.9	41.3	75.6		71.5	43.8	45	41.3	72	48.8	52.5	12	36	36	63	55		24	37.5	54
21	54	126	157.5	131.3	150	65	105	157.5		this animal died		77	73.9	81	90	65	112.5	67.4	109.7	91		84.5	118.1	33.8	45	65.6	84.5	66	84	77	57.8	78		57.8	45	12	28	65	73.5	36	13.5	96	37.5	40.5	30		66	73.5	73.5
24	133.9	242	247.5	191.3	198	105.9	198	255				71.5	104	112	134.8	94.5	173.3	70	113.8	117		122.5	240	56.9	84	114.8	150	140	159.4	178.8	134.1	131.6		60	45	25	90	70	90	this animal died		78	48.1	this animal died			108	140	126
28	187.5	324	264	247	256.5	140	216	337.5				109.7	108	202.5	180	91	202.5	108	165	138.9		140	192	67.4	96	140	292.5	140	204	192.5	122.5	180		78	63	77	52.5	25	56.3			78	96				165	151.9	150
32	255	390	432.3	385	385	140	315	422.5				140	213.8	270	208	157.5	260	126	216	187.5		200	198.7	120	168.8	168.8	481.3	240	270	280.5	180	189		113.8	90	105	67.5	48.8	108			126	135				229.5	270	225
35	310.5	551.3	351	356.3	433.1	213.8	472.5	531.6				157.5	223.1	324.2	286.9	225	412.5	247.5	349.1	310.5		204	399	150	170	267.8	263.3	260	339.6	268.8	204	437.5		122.5	90	45	121.5	126	141.8			105	60.5				270	313.5	330
Fig. 3f tumor weight (mg) Capan-1 xenografts
ad lib.	terb.	fasting	fasting+terb.	fasting+terb.+LDL	fasting+terb.+FRFs comb.
418.3	151.5	336.2	190	284.6	381
560.4	176.6	393.3	120	351.7	182
438.3	400	301.2	210	331.79	490
377.2	344.6	285	63	173.1	410
447.1	178.4	142.8	163	230	216
415.7	425.5	645.2	210	190	310
480.1	249.5	421	155		210
	354.4	551.6
	321.5	420.1
		236.4
Fig. 3g relative cholesterol concentration Capan-1 xenografts
ad lib.	fasting	fasting+terb.	fasting+terb.+FRFs comb.
1.03673	0.730308	0.711878	0.819413
1.14362	0.701301	0.457705	1.24715
1.05163	0.723257	0.544245	0.980475
0.702102	0.67614
1.26029	0.846978
0.805631
[truncated: 18 more columns]

## Sheet: Figure 4
Fig. 4a IDI1 expression level Capan-1 xenografts						Fig. 4a FDPS expression level Capan-1 xenografts						Fig. 4a LSS expression level Capan-1 xenografts						Fig. 4a HMGCS1 expression level Capan-1 xenografts						Fig. 4a DHCR24 expression level Capan-1 xenografts						Fig. 4a DHCR7 expression level Capan-1 xenografts
ad lib.	terb.	fasting	fasting+terb.	fasting+terb.+FRFs comb.		ad lib.	terb.	fasting	fasting+terb.	fasting+terb.+FRFs comb.		ad lib.	terb.	fasting	fasting+terb.	fasting+terb.+FRFs comb.		ad lib.	terb.	fasting	fasting+terb.	fasting+terb.+FRFs comb.		ad lib.	terb.	fasting	fasting+terb.	fasting+terb.+FRFs comb.		ad lib.	terb.	fasting	fasting+terb.	fasting+terb.+FRFs comb.
1.19	0.903	1.493	0.782	0.829		1.134	0.761	1.136	1.006	1.145		1.01	0.831	1.235	0.925	0.952		1.163	0.926	1.505	0.675	0.77		0.996	0.861	1.088	0.69	0.968		0.914	0.949	1.441	0.759	0.789
1.462	0.676	1.002	0.767	0.939		1.214	0.914	0.623	0.756	0.652		1.199	0.823	0.834	0.838	0.562		1.446	0.773	0.936	0.65	0.542		1.235	0.756	0.776	0.709	0.619		1.531	0.734	0.824	0.753	0.877
0.756	0.625	1.084	0.756	0.98		0.727	0.754	1.32	0.733	0.959		0.826	0.822	1.263	0.886	1.154		0.74	0.726	0.919	0.888	1.036		0.813	0.87	0.762	0.634	0.721		0.717	0.774	1.019	0.795	0.581
1.152	0.85	0.786	0.816	0.867		0.905	0.936	0.693	0.794	0.616		0.983	0.789	0.806	0.614	0.908		1.19	0.805	0.617	0.882	1.154		0.964	0.648	0.793	0.645	0.858		0.849	0.694	0.721	0.618	0.682
1.149	0.711	1.104	0.853	0.802		1.071	0.967	1.109	0.895	0.84		0.993	0.803	1.245	0.648	0.708		1.136	0.854	1.016	0.698	0.86		1.038	0.783	1.107	0.709	0.654		1.055	0.618	1.017	0.738	0.759
	0.815	0.978	0.654			1.035	0.908	1.167	0.628	0.892		1.025	0.765	1.159	0.664	0.722				0.926		0.884		1.001	0.817	1.058	0.653	0.743		1.117	0.786	0.894	0.653	0.707
		1.047						1.038		0.874				0.956		0.835				1.026						1.048		0.651				0.995
Fig. 4b anti-DHCR24 and anti-SQLE HCT116 xenografts						Fig. 4b DHCR24 relative band intensity HCT116 xenografts					Fig. 4b SQLE relative band intensity HCT116 xenografts
						ad lib.	clotr.	fasting	fasting+clotr.		ad lib.	clotr.	fasting	fasting+clotr.
						0.774996	1.84854	0.690492	0.777222		0.673784	2.03825	0.974219	0.838599
						1.07752	0.570304	0.684502	0.524844		1.07015	1.41499	0.690909	0.560574
						1.14748	1.20726	1.06556	0.664438		1.25607	0.975326	1.0714	0.662572
						0.960068	0.917892	0.842011	0.377155		1.02829	1.01481	0.939896	0.654884
						1.04275	1.05482		0.55102		1.00723	1.37068		0.698544
						0.997181	1.2713		0.515697		0.964488			0.829047
Fig. 4c LDLR expression level Capan-1 xenografts
ad lib.	terb.	fasting	fasting+terb.	fasting+terb.+FRFs comb.
0.964	0.936	0.709	0.58	0.896
1.497	0.913	0.785	0.602	0.832
0.695	0.612	0.668	1.036	1.102
0.83	0.809	0.838	1.032	0.648
1.055	0.694	0.809	0.608	0.716
1.143		0.853		0.887
				1.065
Fig. 4d anti-LDLR Capan-1 xenografts						Fig. 4d LDLR relative band intensity Capan-1 xenografts
						ad lib.	terb.	fasting	fasting+terb.
						0.852384	0.918632	1.08659	1.13297
						1.06103	1.08436	0.997384	1.20253
						0.926262	0.770464	0.750182	1.07316
						1.32356	1.29923	1.07791	1.31292

## Sheet: Figure 5
Fig. 5a ABCG1 expression level Capan-1 xenografts							Fig. 5b anti-ABCG1, anti-ABCA1 and anti-Cyclophilin B Capan-1 xenografts
ad lib.	terb.	fasting	fasting+terb.	fasting+terb.+FRFs comb.
1.15	1.124	0.744	1.238	1.624
1.349	1.613	0.518	1.363	0.845
0.647	1.646	0.641	1.031	1.408
1.021	1.859	0.966	2.448	0.854
1.08	1.513	1.024	2.62	1.552
0.909	1.379	1.256	1.775	1.617
		1.324		1.82
Fig. 5c ABCG1 expression level HCT116 xenografts					Fig. 5c ACAT1 expression level HCT116 xenografts
ad lib.	simv.	fasting	fasting+simv.		ad lib.	simv.	fasting	fasting+simv.
1.245	0.859	1.024	1.448		1.057	1.183	0.965	0.769
1.373	1.002	0.857	1.301		1.171	1.218	1.043	0.831
0.982	1.955	0.488	1.573		1.122	1.154	1.126	0.869
0.599	0.862	0.958	0.898		1.206	1.098	1.167	0.88
1.005	0.944		2.263			0.708		0.785
	1.58		2.483			0.745		0.943
	1.048		2.579					0.987
Fig. 5d HCT116 total HDL -CEC (%)						Fig. 5d HCT116 total APOA-1 -CEC (%)						Fig. 5d MCF7 total HDL -CEC (%)						Fig. 5d MCF7 total APOA-1 -CEC (%)
standard CC	terb.	clotr.	FMCC	FMCC+FRFs comb.		standard CC	terb.	clotr.	FMCC	FMCC+FRFs comb.		standard CC	terb.	clotr.	FMCC	FMCC+FRFs comb.		standard CC	terb.	clotr.	FMCC	FMCC+FRFs comb.
1.9	1.87	2.24	3.38	2.95		0.013	-0.02	0.027	0.09	0		1.79	2.67	1.45	5.8	2.67		0.1	0.5	0.01	0.32	0.25
1.7	1.65	1.8	3.05	2.54		0.04	0.05	0.09	0.11	0.05		1.33	2.46	1.29	6.01	2.271		0	0.17	0.03	0.48	0.38
2.1	1.95	2.2	3.56	2.89		0.0365	0.025	0.068	0.12	0.035		1.96	3.01	1.91	5.5	3.1		0.2	0.09	0.05	0.54	0.12
Fig. 5e tumor volume (mm3) Capan-1 xenografts
Days from cells injection	ad lib.									fasting												fasting+HDL
18	33	60	77	72	63	36.8	52.5	104		66	92.4	25	48.8	77	78	65	84	56.9	41.3	75.6		41.3	54	37.5	25	37.5	68.3	60.5
21	54	126	157.5	131.3	150	65	105	157.5		84.5	118.1	33.8	45	65.6	84.5	66	84	77	57.8	78		52.5	94.5	30.4	40.5	73.5	72	43.8
24	133.9	242	247.5	191.3	198	105.9	198	255		122.5	240	56.9	84	114.8	150	140	159.4	178.8	134.1	131.6		57.8	112.5	63	84	84	131.3	138.1
28	187.5	324	264	247	256.5	140	216	337.5		140	192	67.4	96	140	292.5	140	204	192.5	122.5	180		57.8	135	78	97.5	84	131.3	133.9
32	255	390	432.3	385	385	140	315	422.5		200	198.7	120	168.8	168.8	481.3	240	270	280.5	180	189		63	148.8	98	131.3	105	131.3	202.5
35	310.5	551.3	351	356.3	433.1	213.8	472.5	531.6		204	399	150	170	267.8	263.3	260	339.6	268.8	204	437.5		72	180	140.6	216	121.9	180	247
Fig. 5f tumor weight (mg) Capan-1 xenografts
ad lib.	fasting	fasting+HDL
418.3	336.2	53.9
560.4	393.3	220.2
438.3	301.2	173
377.2	285	232
447.1	142.8	93.7
415.7	645.2	180
480.1	421	305.4
	551.6
	420.1
	236.4
Fig. 5g relative cholesterol concentration Capan-1 xenografts
ad lib.	fasting	fasting+HDL
1.03673	0.730308	0.777425
1.14362	0.701301	0.459307
1.05163	0.723257	0.261225
0.702102	0.67614	0.382542
1.26029	0.846978	0.274206
0.805631		0.266834

## Sheet: Figure 6
Fig. 6a anti-p-AKT, anti-AKT, anti-p-STAT3 and anti-STAT3 Capan-1 xenografts							Fig. 6a p-AKT (Ser473) relative band intensity					Fig. 6a p-STAT3 (Tyr705) relative band intensity
							standard CC	terb.	FMCC	FMCC+terb.		standard CC	terb.	FMCC	FMCC+terb.
							1.29465	1.3828	0.510434	0.375605		0.937394	0.819504	0.888394	0.100646
							0.702078	0.556723	0.936897	0.243852		1.00765	0.63161	0.491865	0.124934
							1.00328	0.786826	0.644233	0.232457		1.05495	0.667788	0.547128	0.028416
							1.55316	0.605335	0.728623	0.589176		0.994961	0.844484	0.76273	0.476923
							0.875627		0.614007	0.536526		0.909013	0.743262	0.574367	0.366127
							0.571217			0.587996		1.09603	0.721739	0.656703	0.472748
Fig. 6b anti-p-AKT and anti-p-STAT3 Capan-1
Fig. 6c Capan-1 viability (%)
	vector			myr-AKT			STAT3-C			STAT3-C/myr-AKT
standard CC	100	100	100	100	100	100	100	100	100	100	100	100
terb.	91.54	95.21	87.11	97.14	90.11	84.31	95.82	97.21	86.45	95.81	90.14	86.55
FMCC	95.93	87.24	80.47	91.41	83.14	88.46	89.88	84.36	92.47	91.19	85.63	87.44
FMCC+terb.	30.75	27.14	23.84	45.89	41.28	49.65	41.36	45.78	37.14	57.08	60.88	52.43

## Sheet: Figure 7
Fig. 7a oxygen consumption (nmol O2/min/mg) HCT116 xenografts
	ad lib.			fasting			clotr.			fasting+clotr.			fasting+clotr.+LDL
P/M + ADP	36.52	38.15	37.29	18.52	21.34	19.38	11.53	13.26	10.56	8.56	7.54	8.03	25.62	27.84	26.09
Succ + ADP	26.37	24.21	25.09	10.25	9.87	10.06	7.52	6.98	6.58	5.32	5.06	4.97	16.37	19.52	18.57
Fig. 7a ATP synthase activity (nmol ATP/min/mg) HCT116 xenografts
	ad lib.			fasting			clotr.			fasting+clotr.			fasting+clotr.+LDL
P/M + ADP	86.1872	91.9415	91.3605	39.818	45.0274	40.5042	15.2196	18.8292	15.312	9.5872	8.7464	9.2345	27.9258	31.4592	30.0035
Succ + ADP	40.0824	34.6203	36.6314	14.2475	14.0154	14.4864	7.144	6.3518	5.8562	3.2984	3.0866	3.2305	10.3131	12.4928	11.3277
Fig. 7a ATP/AMP ratio HCT116 xenografts
ad lib.	fasting	clotr.	fasting+clotr.	fasting+clotr.+LDL
3.09	1.63	0.87	0.66	1.39
2.87	1.52	0.81	0.62	1.21
2.91	1.45	0.92	0.74	1.19
Fig. 7b oxygen consumption (nmol O2/min/mg) Capan-1 xenografts
	ad lib.			fasting			terb.			fasting+terb.
P/M + ADP	48.56	52.13	50.63	18.64	19.67	19.06	26.37	27.08	26.05	13.27	14.09	13.09
Succ + ADP	31.54	30.64	30.09	12.59	12.04	11.94	22.37	23.48	23.81	10.21	10.09	9.45
Fig. 7b ATP synthase activity (nmol ATP/min/mg) Capan-1 xenografts
	ad lib.			fasting			terb.			fasting+terb.
P/M + ADP	120.429	125.633	128.094	41.94	45.4377	41.932	56.6955	57.1388	54.4445	24.5495	24.0939	23.8238
Succ + ADP	46.6792	43.5088	43.6305	16.6188	15.05	14.4474	24.3833	24.654	26.6672	8.7806	8.1729	7.749
Fig. 7a ATP/AMP ratio Capan-1 xenografts
ad lib.	fasting	terb.	fasting+terb.
4.87	1.33	3.17	0.68
5.12	1.23	2.61	0.6
5.92	1.37	2.59	0.62

## Sheet: Supplementary Figure 1
Supplementary Fig. 1a Capan-1 viability (%)
standard CC							FMCC
vehicle	oxic	mic.	clotr.	itra.	simv.	terb.	vehicle	oxic.	mic.	clotr.	itr.	simv.	terb.
100	92.04	105.35	96.32	85.018	79.37	95.98	83.26	14.49	31.64	23.33	22.95	7.87	14.08
100	85.98	n.a.	n.a.	n.a.	71.76	85.41	70.03	7.19	n.a.	n.a.	n.a.	3.55	9.13
100	80.56	98.08	81.42	78.15	n.a.	n.a.	75.77	11.99	15.89	11.09	9.31	n.a.	n.a.
Supplementary Fig. 1b HCT116 viability (%)
standard CC					FMCC
vehicle	mic.	clotr.	simv.	terb.	vehicle	mic.	clotr.	simv.	terb.
100	69.12	97.4	45.38	63.97	76.48	7.36	9.39	6.55	18.28
100	n.a.	109.32	61.02	71.38	61.18	n.a.	5.89	3.43	9.15
100	75.49	88.72	55.97	n.a.	80.59	15.56	17.81	9.98	n.a.
Supplementary Fig. 1c Capan-1 viability (%)
standard CC			FMCC
vehicle	liran.	buten.	vehicle	liran.	buten.
100	99.7	99.69	60.87	18.06	23.11
100	n.a.	105.75	80.02	n.a.	30.15
100	106.75	n.a.	86.12	27.65	n.a.
Supplementary Fig. 1d HCT116 viability (%)
standard CC			FMCC
vehicle	liran.	buten.	vehicle	liran.	buten.
100	99.68	99.67	76.61	24.54	17.81
100	n.a.	104.97	66.36	n.a.	28.33
100	110.35	n.a.	70.61	19.41	n.a.
Supplementary Fig. 1e Capan-1 number of colonies
standard CC	FMCC	clotr.	terb.	FMCC+clotr.	FMCC+terb.
180	102	154	90	13	5
190	125	160	100	18	9
200	99	158	106	22	4
Supplementary Fig. 1f Capan-1 viability (%)
	vehicle			MβCD
standard CC	100	100	100	93.6	83.11	98.15
FMCC	73.09	62.11	69.74	54.47	60.25	49.34
clotr.	81.22	96.31	105.42	79.2	71.21	75.52
FMCC+clotr.	28.01	20.62	25.74	10.69	6.87	18.33
terb.	75.24	82.22	90	52.02	45.21	56.48
FMCC+terb.	23.26	18.76	30.14	10.09	13.47	7.32
mic.	84.59	101.1	92.34	75.46	67.96	82.73
FMCC+mic.	31	22.42	33.69	10.65	14.88	5.32
Supplementary Fig. 1g Capan-1 viability (%)
	vehicle			cholest.
standard CC	100	100	100	106.9	114.24	98.35
FMCC	70.57	64.35	78.24	79.37	88.52	75.51
clotr.	87.06	80.24	97.77	81.01	96.32	85.15
FMCC+clotr.	10.96	20.14	14.86	35.47	31.56	27.33
terb.	70.68	77.26	66.82	68.73	72.87	81.63
FMCC+terb.	23.46	15.56	17.62	33.02	39.91	25.2
Supplementary Fig. 1h HCT116 viability (%)
	vehicle			cholest.
standard CC	100	100	100	101.19	102.44	98
FMCC	61.27	64.35	55.79	59.88	65.14	69.85
clotr.	93.31	99.94	102.12	98.57	95.36	106.74
FMCC+clotr.	22.97	35.25	16.17	45.59	50.18	39.45
Supplementary Fig. 1i HCT116 viability (%)
	none			HDL/LDL 80µM
standard CC	100	100	100
simv.	68.29	58.33	62.85
FMCC	64.81	60.23	67.48	66.6	61.37	70.1
FMCC+simv.	20.12	29.55	15.89	14.18	25.63	18.67
Supplementary Fig. 1j Capan-1 viability (%)
	none			HDL/LDL 1mM
standard CC	100	100	100	96.79	112.18	93.63
clotr.	112.43	n.a.	96.89	77.18	n.a.	84.84
simv.	50.87	60.1	n.a.	24.12	31.54	n.a.
FMCC	63.41	69.21	58.89	29.76	32.74	35.37
FMCC+clotr.	3.58	n.a.	7.16	2.96	n.a.	6.99
FMCC+simv.	15.82	18.46	n.a.	5.35	8.86	n.a.
Supplementary Fig. 1j HCT116 viability (%)
	none			HDL/LDL 1mM
standard CC	100	100	100	107.03	111.1	97.44
clotr.	116.15	n.a.	107.84	86.04	n.a.	93.33
simv.	68.29	76.95	n.a.	80.87	72.01	n.a.
FMCC	64.81	77.25	69.36	43.69	56.82	40.21
FMCC+clotr.	17.58	n.a.	11.24	18.52	n.a.	10.43
FMCC+simv.	20.12	25.36	n.a.	11.06	17.31	n.a.

## Sheet: Supplementary Figure 2a
Supplementary Fig. 2a A549 cooperative index vs.cell death (%)
Name of the compund	Cytotoxicity	CI
GRISEOFULVIN	53.1961	0.833127
GALLIC ACID	40.4121	1.09668
DANTHRON	37.6249	1.20388
HYDROCORTISONE	40.0182	1.95341
DESOXYCORTICOSTERONE ACETATE	37.4279	1.20654
TESTOSTERONE PROPIONATE	35.0543	1.2643
SPARTEINE SULFATE	41.4364	1.06957
RUTOSIDE(rutin)	35.1035	1.52126
SALICYLANILIDE	37.1029	1.19449
PHENYL AMINOSALICYLATE	39.7523	1.11488
TESTOSTERONE	43.4259	1.02057
HYDRASTININE HYDROCHLORIDE	41.4857	1.0683
SANGUINARINE SULFATE	85.8848	1.50078
alpha-TOCHOPHEROL	38.1961	1.1603
alpha-TOCHOPHERYL ACETATE	41.2788	1.21471
QUININE ETHYL CARBONATE	36.2657	1.22207
DACTINOMYCIN	99.3089	1.44389
MITOMYCIN C	100.097	1.44611
DICHLORVOS	39.0825	1.22047
TEMEFOS	38.2355	1.15911
LINDANE	49.7884	0.89015
MITOTANE	49.6209	0.940232
DIBUTYL PHTHALATE	46.5579	0.951914
IVERMECTIN	53.8855	1.78493
SODIUM NITROPRUSSIDE	44.2532	1.00149
ETHYL PARABEN	40.6288	1.09083
COUMARIN	43.4456	1.02011
ACETAMINOPHEN	38.6492	1.1467
ACETAZOLAMIDE	42.51	1.04256
ACETOHYDROXAMIC ACID	38.6393	1.34204
ACETYLCHOLINE	43.8002	1.01185
ACETYLCYSTEINE	48.0155	0.923016
ADENOSINE	43.0517	1.04939
ALLOPURINOL	43.879	1.01003
ALVERINE CITRATE	47.5723	0.931615
AMANTADINE HYDROCHLORIDE	41.8402	1.08095
AMIKACIN SULFATE	42.9236	1.03251
AMILORIDE HYDROCHLORIDE	37.5067	1.18163
POTASSIUM p-AMINOBENZOATE	45.5533	0.972907
AMINOCAPROIC ACID	41.7221	1.06225
AMINOGLUTETHIMIDE	44.9427	0.986125
AMINOSALICYLATE SODIUM	43.1501	1.02709
AMITRIPTYLINE HYDROCHLORIDE	44.9525	1.04795
AMODIAQUINE DIHYDROCHLORIDE	45.573	0.972486
AMOXICILLIN	43.4752	1.01941
AMPHOTERICIN B	45.3563	1.10898
AMPICILLIN SODIUM	43.2683	1.03958
AMPROLIUM	43.5737	1.01711
ANTAZOLINE PHOSPHATE	42.7857	1.03584
ANTHRALIN	36.3051	1.22074
ANTIPYRINE	37.7529	1.17393
APOMORPHINE HYDROCHLORIDE	55.4417	0.799383
ASPIRIN	36.9158	1.45619
ATROPINE SULFATE	39.4272	1.12407
AUROTHIOGLUCOSE	30.1889	1.49618
AZATHIOPRINE	49.0004	0.904463
BACITRACIN	40.4121	1.09668
BACLOFEN	37.9794	1.16692
BECLOMETHASONE DIPROPIONATE	47.4147	1.61503
BENSERAZIDE HYDROCHLORIDE	38.7969	1.14975
BENZETHONIUM CHLORIDE	99.3582	1.43495
BENZOCAINE	38.531	1.15022
BENZTHIAZIDE	38.7772	1.14292
BENZTROPINE	41.3773	1.0711
beta-CAROTENE	39.7523	1.11488
BETAMETHASONE	48.7247	1.52249
BETAMETHASONE VALERATE	42.6183	1.74965
BETHANECHOL CHLORIDE	39.9492	1.10939
BISACODYL	43.2388	1.02499
BITHIONATE SODIUM	38.7674	1.14321
BROMOCRIPTINE MESYLATE	50.9899	1.14542
BUSULFAN	43.1206	1.02779
CAFFEINE	38.8954	1.19165
CAMPHOR (1R)	38.8068	1.22838
CAPREOMYCIN SULFATE	39.181	1.13114
CARBACHOL	40.2349	1.10151
CARBAMAZEPINE	37.8219	1.26949
CARBENICILLIN DISODIUM	36.5612	1.21219
CARBINOXAMINE MALEATE	41.2985	1.07314
CARISOPRODOL	36.6006	1.21088
SALSALATE	30.7707	0.894008
SODIUM OXYBATE	33.7574	0.909986
SORBITOL	36.237	0.788908
MANNITOL	28.5921	1.05304
GLUTAMINE (L)	26.4848	1.13563
OMEGA-3-ACID ESTERS (EPA shown)	29.6695	0.981693
MEGLUMINE	28.1406	1.10372
CEFADROXIL	29.828	0.922264
CEFAZOLIN SODIUM	22.6584	1.21409
CEFOTAXIME SODIUM	20.1867	1.36274
CEPHALOTHIN SODIUM	27.4276	1.00298
CEPHAPIRIN SODIUM	29.1784	0.942796
CEPHRADINE	26.5641	1.16773
CETYLPYRIDINIUM CHLORIDE	100.438	1.21805
CHLORAMBUCIL	36.6173	0.844755
CHLORAMPHENICOL PALMITATE	26.1996	1.04999
CHLORAMPHENICOL HEMISUCCINATE	25.2648	1.12933
CHLORAMPHENICOL	20.5828	1.33652
CHLORCYCLIZINE HYDROCHLORIDE	43.0343	0.639241
CHLORHEXIDINE	99.4243	1.04187
CHLOROCRESOL	36.7124	0.930178
CHLOROTHIAZIDE	33.9554	1.02413
CHLOROTRIANISENE	39.3188	0.871943
CHLOROXYLENOL	35.9835	1.06637
CHLORPHENIRAMINE (S) MALEATE	29.4319	1.2203
CHLORPROMAZINE	44.0641	0.919534
CHLORPROPAMIDE	30.6598	1.17246
CHLORTETRACYCLINE HYDROCHLORIDE	32.9335	0.847115
CHLORTHALIDONE	26.057	0.988884
CHLORZOXAZONE	31.761	1.01832
CICLOPIROX OLAMINE	90.3772	1.15765
CINOXACIN	31.3728	1.29783
CLEMASTINE	76.3549	0.686914
CLIDINIUM BROMIDE	30.0181	1.27115
CLINDAMYCIN HYDROCHLORIDE	26.8809	1.42687
CLOMIPHENE CITRATE	78.8029	0.470645
CLONIDINE HYDROCHLORIDE	27.7128	1.31086
CLOTRIMAZOLE	86.329	0.509911
CLOXACILLIN SODIUM	27.182	1.01204
CLOXYQUIN	76.8224	0.57858
COLCHICINE	93.5065	1.26293
COLISTIMETHATE SODIUM	34.407	1.09358
CORTISONE ACETATE	31.8719	1.32672
CRESOL	34.3991	1.38286
CROMOLYN SODIUM	29.3685	1.32004
CYCLIZINE	28.7743	1.65015
CYCLOPENTOLATE HYDROCHLORIDE	28.1089	1.54492
CYCLOPHOSPHAMIDE HYDRATE	21.9296	1.65584
CYCLOSERINE	27.1978	1.1245
CYPROTERONE ACETATE	25.8827	1.13052
CYTARABINE	85.0852	1.14333
DACARBAZINE	35.4369	1.12663
DANAZOL	66.2621	0.693027
DAPSONE	26.4135	1.42873
DAUNORUBICIN	99.8442	1.27378
DEFEROXAMINE MESYLATE	75.3171	1.01298
SODIUM DEHYDROCHOLATE	25.5579	1.43967
DEMECLOCYCLINE HYDROCHLORIDE	30.6994	1.12088
DESIPRAMINE HYDROCHLORIDE	32.7909	0.886072
DEXAMETHASONE	47.3677	1.30212
DEXAMETHASONE SODIUM PHOSPHATE	47.5499	1.34295
DEXTROMETHORPHAN HYDROBROMIDE	37.3778	0.963638
DIBENZOTHIOPHENE	27.4989	1.30118
DIBUCAINE HYDROCHLORIDE	21.5255	1.53234
DICLOFENAC SODIUM	29.2021	1.34438
DICLOXACILLIN SODIUM	27.3721	1.14918
DICUMAROL	26.4848	1.3516
DICYCLOMINE HYDROCHLORIDE	33.8604	0.846621
DIENESTROL	82.8274	0.332128
DIETHYLCARBAMAZINE CITRATE	22.5871	1.21792
DIETHYLSTILBESTROL	97.6101	0.390838
DIFLUNISAL	36.0786	0.762482
DIGITOXIN	99.25	1.27813
DIGOXIN	98.6796	1.28696
DIHYDROERGOTAMINE MESYLATE	20.1867	1.38281
DIHYDROSTREPTOMYCIN SULFATE	24.2508	1.13437
DIMENHYDRINATE	24.2666	1.13363
DIMETHADIONE	19.1172	1.43898
DIOXYBENZONE	51.3605	0.609207
DIPHENHYDRAMINE HYDROCHLORIDE	29.6276	1.23981
DIPHENYLPYRALINE HYDROCHLORIDE	29.3265	1.28163
DIPYRIDAMOLE	33.2908	1.29784
PYRITHIONE ZINC	26.1751	1.46124
DISOPYRAMIDE PHOSPHATE	31.7051	1.03417
DISULFIRAM	32.9998	1.92629
DOPAMINE HYDROCHLORIDE	24.5593	1.09803
DOXEPIN HYDROCHLORIDE	24.208	1.11396
DOXYCYCLINE HYDROCHLORIDE	28.6742	0.940455
DOXYLAMINE SUCCINATE	30.5911	0.881523
DYCLONINE HYDROCHLORIDE	25.4425	1.05991
DYPHYLLINE	31.946	0.966993
TRISODIUM ETHYLENEDIAMINE TETRACETATE	26.4361	1.20726
EMETINE	92.8358	1.27686
ERGOCALCIFEROL	36.3218	0.747707
ERGONOVINE MALEATE	28.0118	0.981705
ERYTHROMYCIN ETHYLSUCCINATE	32.1065	0.839914
ERYTHROMYCIN	28.7845	0.936848
ESTRADIOL	31.3739	0.94112
ESTRADIOL CYPIONATE	19.762	1.36458
ESTRADIOL VALERATE	62.3156	0.455141
ESTRIOL	31.0226	1.16206
ESTRONE	30.1997	0.892948
ETHACRYNIC ACID	30.9624	1.28425
ETHAMBUTOL HYDROCHLORIDE	27.8411	1.04287
ETHINYL ESTRADIOL	60.9808	0.657663
ETHIONAMIDE	28.634	1.03293
ETHOPROPAZINE HYDROCHLORIDE	36.9039	1.09762
EUGENOL	27.5401	1.41688
FLUDROCORTISONE ACETATE	25.7737	1.19117
FLUMETHAZONE PIVALATE	45.3945	1.36921
FLUOCINOLONE ACETONIDE	50.9446	1.35656
FLUOCINONIDE	48.1344	1.33651
FLUOROURACIL	86.1717	1.19531
FLURBIPROFEN	32.6987	1.61108
FURAZOLIDONE	57.9398	1.06079
FUROSEMIDE	36.3418	1.29023
FUSIDIC ACID	30.2197	1.04714
GALLAMINE TRIETHIODIDE	28.4634	1.39313
GEMFIBROZIL	30.1696	1.0409
GENTAMICIN SULFATE	30.4706	0.885007
GENTIAN VIOLET	100.463	1.26313
GLUCOSAMINE HYDROCHLORIDE	30.7115	0.988542
GRAMICIDIN	99.9615	1.26726
GUAIFENESIN	33.9231	1.13312
GUANABENZ ACETATE	39.8144	1.0746
GUANETHIDINE SULFATE	32.1868	1.04395
HALAZONE	31.1431	1.40313
HALOPERIDOL	34.1439	0.923851
HETACILLIN POTASSIUM	26.3056	1.02513
HEXACHLOROPHENE	88.3797	0.559728
HEXYLRESORCINOL	88.9317	0.30323
HISTAMINE DIHYDROCHLORIDE	22.6424	1.19098
HOMATROPINE BROMIDE	26.2755	1.18523
HOMATROPINE METHYLBROMIDE	25.8138	1.28107
HYDRALAZINE HYDROCHLORIDE	31.1631	0.865341
HYDROCHLOROTHIAZIDE	28.1924	1.03309
HYDROCORTISONE ACETATE	47.5624	1.24181
HYDROCORTISONE HEMISUCCINATE	47.4118	1.2176
HYDROCORTISONE PHOSPHATE TRIETHYLAMINE	16.731	1.61178
HYDROFLUMETHIAZIDE	22.6926	1.18835
HYDROXYPROGESTERONE CAPROATE	54.4372	0.565443
HYDROXYUREA	24.6095	1.09622
HYDROXYZINE PAMOATE	31.6248	0.943809
HYOSCYAMINE	22.9936	1.17279
IBUPROFEN	25.5429	1.05574
IMIPRAMINE HYDROCHLORIDE	48.5359	0.555604
INDAPAMIDE	21.1972	1.27219
INDOMETHACIN	32.0162	0.842284
INDOPROFEN	26.8676	1.00369
INOSITOL	27.7408	0.989124
IODOQUINOL	18.6078	1.44922
IPRATROPIUM BROMIDE	24.9507	1.0808
ISONIAZID	20.4545	1.31838
ISOPROPAMIDE IODIDE	22.7126	1.1873
ISOPROTERENOL HYDROCHLORIDE	31.7252	0.850011
ISOSORBIDE DINITRATE	22.2008	1.21467
ISOXSUPRINE HYDROCHLORIDE	26.3357	1.02396
KANAMYCIN A SULFATE	21.3678	1.26203
KETOCONAZOLE	24.5292	1.09937
LEUCOVORIN CALCIUM	25.6579	0.949531
LEVONORDEFRIN	38.3238	0.635714
LINCOMYCIN HYDROCHLORIDE	27.9473	0.871746
MAFENIDE HYDROCHLORIDE	20.1678	1.20801
MAPROTILINE HYDROCHLORIDE	50.0102	0.599132
MECAMYLAMINE HYDROCHLORIDE	20.8057	1.17098
MECHLORETHAMINE	60.1703	0.935816
MECLIZINE HYDROCHLORIDE	28.4941	0.855019
MECLOFENAMATE SODIUM	26.6147	0.915396
MEDRYSONE	36.8317	1.06152
MEGESTROL ACETATE	36.7861	0.731219
MELPHALAN	35.3965	0.729033
MEPENZOLATE BROMIDE	34.0639	0.744514
MERCAPTOPURINE	31.0797	0.783888
MESTRANOL	41.1942	0.622006
METAPROTERENOL	27.7537	0.877828
METHACHOLINE CHLORIDE	22.7762	1.06967
METHENAMINE	23.8127	1.02311
METHICILLIN SODIUM	25.954	0.981979
METHIMAZOLE	33.8019	0.904953
METHOCARBAMOL	29.7926	0.838256
METHOTREXATE(+/-)	88.4522	1.10005
METHOXSALEN	40.7386	0.831667
METHSCOPOLAMINE BROMIDE	33.3235	0.731105
METHYLDOPA	39.4856	0.648343
METHYLERGONOVINE MALEATE	30.214	1.02523
METHYLPREDNISOLONE	46.8551	1.22071
METHYLTHIOURACIL	87.9283	0.424187
METOCLOPRAMIDE HYDROCHLORIDE	29.485	0.826283
DEXAMETHASONE ACETATE	45.8072	1.12183
METRONIDAZOLE	29.8951	0.835
MICONAZOLE NITRATE	41.3992	0.588489
MINOCYCLINE HYDROCHLORIDE	28.5169	0.854336
MINOXIDIL	30.1001	0.809399
MOXALACTAM DISODIUM	29.9748	0.920558
NADIDE	28.3346	0.859831
NAFCILLIN SODIUM	31.0455	0.784751
NAPHAZOLINE HYDROCHLORIDE	26.7741	0.909944
NAPROXEN(+)	20.7601	1.17355
NORGESTREL	25.8174	0.943666
NEOSTIGMINE BROMIDE	29.6559	1.81726
NIACIN	27.3323	0.974137
NIFEDIPINE	29.3711	0.989893
NITROFURANTOIN	39.292	1.97661
NITROFURAZONE	27.4917	1.11805
NITROMIDE	46.1945	0.643443
NOREPINEPHRINE	39.702	0.731451
NORETHINDRONE	37.4923	0.649812
NORETHINDRONE ACETATE	28.608	0.818817
EQUILIN	40.9892	0.653461
NORTRIPTYLINE	17.5253	1.39016
NOSCAPINE HYDROCHLORIDE	28.6421	1.099
NOVOBIOCIN SODIUM	17.138	1.42158
NYLIDRIN HYDROCHLORIDE	26.6716	0.93378
ORPHENADRINE CITRATE	30.8632	0.789385
OXACILLIN SODIUM	26.74	0.911107
OXIDOPAMINE HYDROCHLORIDE	45.4085	0.536528
OXYBENZONE	38.2555	0.671573
EPHEDRINE (1R,2S) HYDROCHLORIDE	25.7262	0.947009
OXYPHENBUTAZONE	15.2358	1.82006
OXYQUINOLINE HEMISULFATE	68.9977	1.73113
OXYTETRACYCLINE	20.9993	1.16018
OXYMETAZOLINE HYDROCHLORIDE	29.4622	0.915696
NORETHYNODREL	29.6217	0.822471
NEOMYCIN SULFATE	28.9383	0.841894
METOPROLOL TARTRATE	26.8083	0.908784
PAPAVERINE HYDROCHLORIDE	42.9369	1.19231
PARACHLOROPHENOL	38.9047	0.626221
ADRENALINE BITARTRATE	29.3939	0.828845
PARGYLINE HYDROCHLORIDE	10.9873	1.91738
PENICILLAMINE	12.0694	1.81858
PENICILLIN G POTASSIUM	10.8962	1.93592
PENICILLIN V POTASSIUM	15.0422	1.61964
PHENACEMIDE	19.1996	1.26893
PHENAZOPYRIDINE HYDROCHLORIDE	38.4947	0.632892
PHENELZINE SULFATE	51.172	0.738669
PHENINDIONE	43.9051	0.554902
PHENIRAMINE MALEATE	20.4184	1.19319
FLUOROMETHOLONE	46.24	1.1633
AVOBENZONE	33.3172	0.760147
ATOVAQUONE	28.7513	0.844015
CHLOROGUANIDE HYDROCHLORIDE	34.8391	0.980914
TRIMETOZINE	28.0649	0.825314
ZOXAZOLAMINE	7.75716	1.75516
ACRISORCIN	95.0163	1.09853
CYSTEAMINE HYDROCHLORIDE	26.8861	0.8171
METAXALONE	30.706	0.791259
ROFECOXIB	16.7845	1.25555
OXCARBAZEPINE	19.2017	1.09437
CARVEDILOL	39.211	0.793155
NATEGLINIDE	24.7524	1.15338
IRBESARTAN	26.9309	0.772592
LEVOFLOXACIN	23.8124	0.877579
CANDESARTAN CILEXTIL	85.0042	0.283368
LOSARTAN	19.724	1.18643
LITHIUM CITRATE	21.3504	1.01158
GATIFLOXACIN	24.8569	0.838812
MIGLITOL	23.9168	1.05829
MOXIFLOXACIN HYDROCHLORIDE	28.5125	0.776771
PIOGLITAZONE HYDROCHLORIDE	27.2741	0.784247
TOLTERODINE TARTRATE	22.6038	1.24783
DONEPEZIL HYDROCHLORIDE	38.0472	0.744473
PIZOTYLINE MALATE	61.8614	0.596572
HOMOSALATE	23.9616	0.866533
OLANZAPINE	21.2758	0.972232
ENOXAPARIN SODIUM (1% wt/vol in 10%aq DMSO)	28.0798	0.84985
THIOSTREPTON	88.5107	1.13528
TILMICOSIN	14.5015	1.50566
CLORSULON	17.8737	1.15664
ESTROPIPATE	20.5894	1.20179
CLAVULANATE LITHIUM	21.3951	1.24161
ALENDRONATE SODIUM	19.8135	1.04853
ACARBOSE	17.3067	1.19284
QUETIAPINE	20.097	1.10575
AZTREONAM	27.9306	0.766778
RIZATRIPTAN BENZOATE	20.9475	1.0133
BENAZEPRIL HYDROCHLORIDE	22.5888	1.16543
FAMCICLOVIR	16.4562	1.568
EZETIMIBE	21.3653	1.2629
OLMESARTAN MEDOXOMIL	32.3025	0.673624
CEFTIBUTEN	23.3946	1.20246
CEFDINIR	26.1252	0.801571
VALSARTAN	19.7389	1.0495
SIBUTRAMINE HYDROCHLORIDE	17.4261	1.20856
PERINDOPRIL ERBUMINE	21.5145	1.32557
RAMIPRIL	14.5463	1.48274
DERACOXIB	24.6629	0.869583
CILOSTAZOL	23.8721	1.14028
CITICOLINE	24.8569	0.870601
CANRENONE	35.0182	0.998908
APRAMYCIN	17.6648	1.37794
TELMISARTAN	23.4393	0.989456
SERTRALINE HYDROCHLORIDE	98.7765	0.63737
ALFLUZOSIN	16.0235	1.33108
OXAPROZIN	13.9793	1.47445
PROPRANOLOL HYDROCHLORIDE (+/-)	36.4655	0.643369
CROTAMITON	36.1671	0.655278
ZOLMITRIPTAN	23.5736	0.914973
NONOXYNOL-9	87.6154	0.954603
OXFENDAZOLE	58.9369	0.610478
AMITRAZ	29.4227	0.701113
PEFLOXACINE MESYLATE	14.979	1.39412
ASPARTAME	14.8746	1.49498
CHLOROPHYLLIDE Cu COMPLEX Na SALT	16.1429	1.31114
BIFONAZOLE	29.184	0.716524
TYLOSIN TARTRATE	35.1525	0.610155
SARAFLOXACIN HYDROCHLORIDE	14.1882	1.45598
CLOPIDOL	28.4976	0.746328
RIFAXIMIN	19.0376	1.12195
CHLORMADINONE ACETATE	47.5072	0.523674
OXICONAZOLE NITRATE	100.358	0.207598
AZAPERONE	18.948	1.08713
AZELASTINE HYDROCHLORIDE	37.9875	0.55792
RIBOFLAVIN	33.2724	0.64019
ABT-737	99.1011	1.02761
ABT-869(Linifanib)	98.4788	1.09435
ABT-888	96.7088	1.17686
Axitinib	95.4227	1.11085
AZD0530(Saracatinib)	93.5559	1.08098
AZD6244(Selumetinib)	98.949	1.21562
BEZ235	97.7459	1.15674
BIBF1120(Vargatef)	97.981	1.05799
BIBW2992(Tovok)	99.8341	1.13504
Bortezomib	98.6863	1.30308
Cediranib(AZD2171)	93.9984	0.984534
CI-1033(Canertinib)	95.6302	0.869982
CI-1040 (PD184352)	95.8514	0.908658
Dasatinib	96.7918	1.11556
Deforolimus(MK-8669)	96.4737	1.12168
Erlotinib Hydrochloride	86.3511	1.20561
Gefitinib(Iressa)	42.6803	1.16391
Imatinib Mesylate	86.9596	1.01986
Lapatinib Ditosylate	90.4721	0.702077
Lenalidomide	59.5236	1.177
Motesanib Diphosphate	98.5756	1.27578
Nilotinib	51.2679	0.866449
Pazopanib Hydrochloride	98.7278	1.28824
PD0325901	98.2299	1.2897
PI-103	90.4583	1.20957
Rapamycin(Sirolimus)	65.3731	1.28533
Sorafenib Tosylate	100.18	1.25742
Sunitinib Malate	99.6681	1.03425
Tandutinib (MLN518)	77.971	0.890726
Temsirolimus	62.2893	1.07212
Vandetanib	87.5542	1.0938
Vorinostat	98.631	1.27857
VX-680	98.147	1.29615
MS-275	98.3544	1.18178
Enzastaurin	64.9029	1.25288
BMS-599626	92.8091	1.04647
Obatoclax Mesylate	97.9395	1.30609
AZD2281(Olaparib)	64.8061	0.939372
Masitinib(AB1010)	87.3745	1.14543
GDC-0941	85.1619	1.35803
PF-2341066	98.3129	1.25415
ZSTK474	99.2671	1.28891
SB 216763	97.5247	1.31335
SB 203580	92.4772	1.29606
SB 202190	98.2023	1.23275
MK-2206 dihydrochloride	94.8696	1.04779
PD153035 hydrochloride	85.4246	1.14422
SU11274(PKI-SU11274)	97.096	1.26033
GDC-0449	69.9089	1.01976
Belinostat(PXD101)	94.994	1.30962
NVP-ADW742	98.3682	1.27032
KU-55933	97.2896	1.30842
PF-04217903	98.2438	1.30881
LAQ824	98.7278	1.27718
JNJ-26481585	98.2714	1.28944
AG-014699	85.2587	1.18277
Vatalanib	60.6437	0.473819
U0126-EtOH	78.1923	1.06099
ZM-447439	75.6201	1.18596
GDC-0879	69.8951	1.15786
PHA-739358(Danusertib)	97.9672	1.31109
TAE684	99.7096	1.2836
BI 2536	94.9526	1.30393
XL880(GSK1363089)	99.8617	1.27777
SGX-523	98.0917	1.30195
JNJ-38877605	53.605	1.46484
PD0332991	61.5841	1.44233
XL184	90.1402	1.3134
Everolimus(RAD001)	95.5195	1.19224
MGCD0103(Mocetinostat)	95.8791	1.31642
Abiraterone(CB-7598)	96.4322	1.29482
YM155	99.3777	1.29652
INO-1001	95.6163	1.30471
MLN8237	98.1746	1.30959
AT9283	98.1193	1.28848
Pemetrexed disodium	47.2023	1.469
17-AAG(Geldanamycin)	89.8913	1.25673
17-DMAG	94.275	1.31095
AG-490	96.7503	1.26641
SNS-032(BMS-387032)	95.8247	1.16622
Cyclopamine	92.503	1.02554
AZD1152-HQPA(Barasertib)	68.792	0.964817
Docetaxel	76.136	1.33596
Gemcitabine HCl (Gemzar)	100.813	1.22868
Paclitaxel(Taxol)	95.3295	1.16847
PLX-4720	79.2282	0.995826
Roscovitine(CYC202)	58.8389	1.38073
SNS-314 Mesylate	93.7834	0.806628
S31-201	36.6619	0.836789
ABT-751	97.9264	1.06792
Cisplatin	90.2684	1.15557
CP-724714	82.9485	1.07363
Empty	99.6779	1.16403
TGX-221	99.4846	1.11275
WZ3146	99.4605	1.01392
CYC116	86.7776	1.11896
JNJ 26854165	99.0377	1.23949
WZ4002	94.0249	0.860438
BIIB021	91.9353	1.26075
PD98059	37.4108	1.04573
BAY 73-4506(Regorafenib)	99.3638	1.14182
WZ8040	101.055	1.08817
XAV-939	90.5462	1.24861
ENMD-2076	100.354	1.22154
Danoprevir(ITMN-191)	88.831	1.13932
Ritonavir	82.6345	1.05432
BIBR1532	76.8003	0.656761
PIK-90	70.5797	1.01602
Anastrozole(Arimidex)	52.5337	1.15558
Bicalutamide(Casodex)	79.5785	1.20425
Fulvestrant	52.3163	1.04563
Raltitrexed(Tomudex)	74.3	1.28866
Thalidomide	71.8359	1.32984
CUDC-101	99.5933	1.24107
Exemestane	69.9032	1.2161
Finasteride	85.0503	0.977933
Irinotecan	79.192	1.20433
Cladribine	68.4779	1.27599
Decitabine	60.8199	1.13279
PIK-75 Hydrochloride	97.9627	1.24348
Bisoprolol Fumarate	73.8047	1.25738
AV-951(Tivozanib)	84.6517	1.07971
Adriamycin	98.9652	1.24504
Adrucil(Fluorouracil)	81.1367	1.25615
Imiquimod	73.225	1.21042
Bendamustine Hydrochloride	60.9165	1.39829
Nelarabine	98.0352	1.13117
Bleomycin sulfate	95.7885	0.97158
Carboplatin	88.4565	1.01279
Clofarabine	77.2352	1.24188
OSI-930	64.4194	1.18443
Dacarbazine	63.755	1.21951
Dexrazoxane Hydrochloride	53.7416	1.44764
Epirubicin Hydrochloride	98.9411	1.24204
Eloxatin	66.5211	1.14265
Etoposide(Etopophos)	77.5371	1.16663
KU-0063794	97.8419	1.15526
Evista	100.221	1.13856
Idarubicin HCl	99.847	1.22678
Flavopiridol(Alvocidib)	90.7757	1.24253
Topotecan Hydrochloride	90.4375	1.25585
2-Methoxyestradiol	79.2282	1.09706
Letrozole	31.6975	0.938124
Leucovorin Calcium	62.3901	1.27988
Methazolastone	69.2993	1.19864
Vincristine Sulfate	86.4997	1.12255
Agomelatine	86.7413	0.955108
MP-470 (Amuvatinib)	99.8953	1.17238
Leflunomide	100.85	1.22908
Entecavir hydrate	21.2008	1.43792
Empty	23.7254	1.09196
Nepafenac	23.1697	1.2172
Rufinamide	32.5913	1.74406
Posaconazole	27.0954	0.862445
Prasugrel(Effient)	25.0661	1.27401
Ramelteon(TAK-375)	73.3457	1.10567
Cinacalcet hydrochloride	99.1706	0.995082
Celecoxib	97.8298	1.09564
BMS-708163	100.403	1.2159
Ispinesib mesilate	101.174	1.32278
Tipifarnib	96.4346	1.06222
PHA-680632	100.959	1.40837
Cilomilast(SB-207499)	99.4668	1.3432
Zibotentan(ZD4054)	99.1803	1.35551
Empty	46.2368	0.864616
VX-745	99.7533	1.36723
SP600125	97.8194	1.29736
Empty	98.7625	1.39122
Ofloxacin	99.6817	1.39168
TSU-68	100.183	1.30345
GSK429286A	100.768	1.34019
AS703026	100.29	1.40668
SB 525334	99.6936	1.32757
VX-222	98.3208	1.33603
BMS-790052	100.398	1.37997
Iloperidone(Fanapt)	99.5145	1.37795
MC1568	100.016	1.36292
HMN-214	97.8075	1.37539
AEE788	99.3116	1.38845
PIK-93	100.672	1.39364
AP24534	99.0967	1.25895
Fludarabine(Fludara)	101.174	1.40715
LY2228820	100.756	1.36713
NVP-BEP800	100.362	1.38201
Mycophenolate mofetil	97.1151	1.37843
Dyphylline(Dilor)	96.4943	1.10907
Aztreonam(Azactam)	99.3952	1.32231
Perindopril Erbumine	92.4475	1.44325
Irbesartan(Avapro)	97.0912	1.40066
Tadalafil(Cialis)	100.076	1.33276
SB939	100.577	1.39912
Natamycin(Pimaricin)	100.684	1.39786
Ibuprofen Lysine	99.7652	1.3606
CCT129202	93.1637	0.84132
CHR-2797	99.0012	1.41234
XL765	97.4374	1.39433
AT7519	95.6467	1.34118
AC-220	97.8313	1.3515
Vinorelbine(Navelbine)	99.3235	1.39874
BIX 02188	98.7744	1.35008
BIX 02189	100.72	1.39772
AZD7762	100.493	1.41038
R406(free base)	100.35	1.38919
Empty	48.6721	0.936385
EX 527	95.5154	1.38615
MK 3207 hydrochloride	98.5834	1.41627
Febuxostat	93.5935	1.45364
Nebivolol HCl	99.049	1.39322
Pimobendan(Vetmedin)	98.6431	1.36809
Empty	35.0513	1.12316
KRN 633	100.267	1.36332
AT7867	100.434	1.40028
BMS 777607	99.3355	1.36336
Pomalidomide	98.9535	1.32809
PD318088	100.088	1.36231
Tazarotene(Avage)	98.7386	1.37064
KU-60019	98.6789	1.37885
BS-181 hydrochloride	100.064	1.31288
Fasudil HCl	96.172	1.42807
RO4929097	99.3832	1.32355
Apixaban	99.1445	1.2917
Semagacestat	57.9835	0.780044
LY500307	95.6348	1.3984
Reserpine	96.0168	1.41534
Furosemide(Lasix)	98.8818	1.38242
Cefdinir(Omnicef)	97.1628	1.42125
Clotrimazole(Canesten)	98.9415	1.39763
Rizatriptan Benzoate	96.745	1.40579
Pyridostigmine Bromide	98.2611	1.38908
Metolazone(Zaroxolyn)	99.419	1.31683
Riluzole(Rilutek)	96.9957	1.27158
Risperidone(Risperdal)	95.3602	1.32919
Sulfameter(Bayrena)	97.7955	1.40034
Prilocaine	95.4319	1.19047
Empty	51.4774	1.19007
Prednisone	97.9985	1.40389
Acetylcysteine	98.1656	1.40029
Alendronate Sodium	95.6348	1.43322
Ethinyl estradiol	99.7533	1.3628
Triamcinolone acetonide	57.0296	1.29015
Orlistat	51.8377	1.16807
Allopurinol	45.1892	1.19201
Allopurinol sodium	35.2635	0.977911
Empty	25.4787	1.33041
Erythromycin	50.3811	1.27714
Ibuprofen	31.258	1.16974
Albendazole	31.8335	1.60467
Chlorothiazide	46.4578	1.29043
Ursodiol	45.6943	1.30994
Ketoprofen	52.6952	1.11005
Ketorolac Tromethamine	41.5243	1.36115
Adenosine	18.5483	1.34494
Cytarabine	77.257	1.24216
Zolmitriptan	27.6518	1.93739
Telbivudine	31.5986	0.917358
Monobenzone	74.8724	0.790352
Tretinoin	44.8016	1.53373
Phenylbutazone	42.9457	1.38311
Ezetimibe	53.6819	1.12619
Estrone	46.7985	1.34078
Flucytosine	44.8016	1.36488
Loteprednol Etabonate	54.7156	1.1706
Aminocaproic acid	39.4335	1.37643
Aminophylline	38.9636	1.57753
Amorolfine Hydrochloride	66.0509	0.694773
Chloramphenicol	40.6199	1.37208
Empty	50.9097	1.29826
Flurbiprofen(Ansaid)|	48.9011	1.21323
Disulfiram	28.7207	1.99778
Ipratropium bromide	38.4233	0.906968
Sulfanilamide	38.8227	1.13334
Betamethasone dipropionate	56.8534	1.15489
Betapar(Meprednisone)	32.6675	1.10309
Betamethasone valerate	50.1462	1.29039
Busulfan	33.1374	1.32353
Carbamazepine	36.0975	1.22118
Hydrocortisone(Cortisol)|	39.2103	1.57
Torsemide	45.8823	1.33222
Testosterone cypionate	46.8807	1.35045
Didanosine	33.1844	1.14502
Divalproex sodium	44.9543	1.06394
Emtricitabine	42.1117	1.08331
Progesterone	42.0999	0.778656
Lamivudine	34.3355	1.24176
Eplerenone	38.3763	1.11744
Hydrochlorothiazide	35.5219	0.968813
Estradiol	40.4202	1.10249
Piroxicam	37.3779	1.46532
Glipizide	44.414	1.34215
Adefovir dipivoxil	70.8787	1.09226
Zalcitabine	37.5776	1.22341
Indomethacin	37.7185	1.08959
Paliperidone	41.9355	0.878346
Terbinafine	44.6371	1.2857
levodopa	56.9591	0.731018
Levonorgestrel	46.869	1.19466
Gemfibrozil	38.7169	1.32059
Indapamide	35.1578	1.38011
Methylprednisolone	47.2096	1.21365
Methocarbamo	51.2974	1.22479
Prednisolone	54.4337	1.15099
Telmisartan	53.5879	0.949735
Guaifenesin	39.8798	0.723943
Rifabutin	56.6772	0.516959
Nevirapine	41.3834	1.26559
Niacin	27.5461	1.16404
Nimodipine	30.1068	1.68851
Nisoldipine	69.9037	0.940294
L-Glutamine	42.7107	1.21251
Empty	44.7781	1.26933
Oxybutynin	49.5237	1.40742
Rifapentine	74.6727	0.514035
Pyrazinamide	30.377	1.07103
Quetiapine fumarate	40.4907	1.31467
Cefditoren pivoxil	36.5556	1.3524
Sulfadiazine	37.7068	1.34912
Chlorprothixene	39.269	1.75969
Oxytetracycline	46.1407	1.41106
Toremifene Citrate	100.799	0.525878
Ethionamide	19.1859	1.90968
Trifluridine	57.8064	1.04739
Vidarabine	44.2842	0.754874
Teniposide	95.0617	1.30323
Stanozolol	41.1178	1.0419
Rifaximin	60.7985	0.888585
Ramipril	25.3298	1.32606
Fenofibrate	21.2774	1.34507
Ranitidine Hydrochloride	21.8294	1.29822
Acadesine	28.6704	1.01602
Acipimox	19.8685	1.43219
Acyclovir	33.6668	1.00286
Amiloride hydrochloride	26.3319	1.08459
Amlodipine besylate	67.6105	0.425905
Clofibrate	52.1709	1.0436
Lomustine(CeeNU)	29.019	0.991894
Chenodeoxycholic acid	16.1648	1.7425
Clemastine fumarate	82.1494	0.649682
Daidzein	34.4366	0.848003
Diphenhydramine hcl	28.3944	1.14355
Dapoxetine hydrochloride	70.312	0.635943
Selegiline hydrochloride	25.3152	1.13748
Felodipine	38.0241	0.858142
Deflazacort	58.707	0.896244
Nizatidine	33.6958	1.27829
Carbidopa	73.7253	0.38633
Valsartan	23.7175	1.2069
Hydroxyurea	33.7539	0.844317
Potassium iodide	26.7386	1.08058
Tropisetron hcl	30.3407	0.953039
Nicotinamide	30.7328	1.3004
Vitamin b12	30.9943	1.00545
Diclofenac sodium	43.7758	0.990254
Sulfamethoxazole	31.9093	1.50963
Sulfisoxazole	22.8896	1.25804
Crystal violet	100.174	1.24295
Triamcinolone	58.0534	0.906334
Isoniazid	31.7205	1.00944
Levamisole Hydrochloride	33.8266	0.831522
Levofloxacin	30.3843	1.23071
Enalapril maleate	22.4539	1.28391
Metformin hydrochloride	24.8214	1.34093
Methoxsalen	24.7923	1.166
Miconazole nitrate	96.5432	0.298618
Primidone	20.6529	1.39689
Nicorandil	23.1075	1.21887
Tamoxifen Citrate	100.567	0.450692
Capsaicin	33.7975	0.82937
Sodium butyrate	25.17	1.11593
Sodium orthovanadate	43.7613	0.75294
Elvitegravir	62.3381	0.632246
Maraviroc(Selzentry)	25.6929	1.08918
Vicriviroc Malate	34.9159	1.04893
Raltegravir(MK-0518)	23.6594	1.36934
Pyrimethamine	30.4278	0.922603
Taurine	46.3176	1.25953
Pramipexole dihydrochlorid	29.7742	1.21495
Empty	28.9028	1.27067
Dextrose	25.7945	1.11957
Mestranol	44.197	0.701809
Naftopidil	46.5645	0.765942
S-(+)-Rolipram	36.9203	0.781349
Fudosteine	27.8425	1.01956
Atropine sulfate monohydra	22.3377	1.25326
Gabapentin	19.4909	1.47897
Neratinib	77.9519	1.29675
LDE225	28.7866	1.0982
BIBR-1048	67.3054	0.840659
KW 2449	89.3971	1.10165
RAF265	71.7499	1.07523
AZD1480	34.8868	1.06771
ITF2357	98.0392	1.26321
AG14361	35.6421	1.01004
LY2784544	98.228	1.18108
MLN2238	66.3178	1.82056

[truncated: 10 more sheets: Supplementary Figure 2b-g, Supplementary Figure 3, Supplementary Figure 4, Supplementary Figure 5, Supplementary Figure 6, Supplementary Figure 7, Supplementary Figure 8, Supplementary Figure 9, Supplementary Table 2, Supplementary Table 3]
